# Supplementary material for: Identifying intentional injuries among children and adolescents based on Machine Learning
Source: PLoS One. 2021 Jan 20;16(1):e0245437. doi: 10.1371/journal.pone.0245437 (PMC7817032; doi:10.1371/journal.pone.0245437)
Supplement: S1 Dataset — (XLSX) [file pone.0245437.s001.xlsx]

## Sheet: bayes-dataset
	1=urban;0=rural	1=male;2=female	1=The city;2=Other cities	1=Preschool/illiterate;2=Primary school;9=Junior or high school ;10=College and above	1=Preschool children;2=School students;3=Staff or workers;99=Others		1=0-2;2=3-5;3=6-11;4=12-14;5=15-17			1=At home;11=Public place;5=On the road;12=Work place;99=Others		1=Road traffic injuries;3=Falls;4=Blunt injuries;5=Firearm injuries;6=Cuts;7=Burns;8=Hanging or suffocation;9=Drowning;10=Poisoning;11=Animal bites;12=Sexual assault;13=Other injuries	1=Fracture;2=Sprain/strain;3=Sharp wound/bites /open wound;4=Bruise;5=Burns;6=Concussion/brain contusion;7=Organ system injuries;8=Others	1=Working;2=Leisure;3=Housework/learning;4=Sports;5=Driving;6=Others	1=head;2=upper limbs;3=lower limbs;4=trunk;5=multiple parts/body wide;7=others	1=Mild;2=Moderate;3=Severe	1=Going home after treatment;2=Observing/hospitalization/transfer to another hospital;3=died;4=others	1=Unintentional injuries;2=Self-mutilation/suicide;3=Violence attacks;4=unclear;5=others
id	Region	Gender	Household registration	Educational level	Occupation	age	agegroup	Week of injuries occur	Time that injuries occurred(o’clock)	Place where injury occurred	Time of doctor visit for children with injuries (o’clock)	mechanisms of injuries	Nature of the injury	Activities at the time of the injuries	injured body part	Severity	Injury ending	intention of injuries
1	0	1	2	9	3	17	5	7	7	5	8	1	1	2	5	1	1	1
2	0	1	2	9	3	17	5	5	4	5	4	1	1	5	4	2	2	1
3	0	1	2	9	3	17	5	6	8	5	8	1	4	5	5	1	1	1
4	0	1	2	9	3	17	5	2	19	5	20	1	1	2	2	2	2	1
5	0	1	1	9	99	17	5	7	9	5	10	1	4	5	5	2	2	1
6	0	1	2	9	3	17	5	1	9	5	9	1	4	2	2	1	2	1
7	0	1	2	9	99	17	5	7	9	5	10	1	4	2	5	2	1	1
8	0	1	1	9	2	17	5	5	17	5	19	1	4	5	5	2	2	1
9	0	1	2	9	2	17	5	1	15	5	16	1	4	2	1	1	1	1
10	0	1	1	9	2	17	5	7	0	5	2	1	4	6	1	1	1	1
11	0	1	2	2	3	17	5	5	18	5	18	1	1	5	5	2	2	1
12	0	1	2	9	3	17	5	7	2	5	3	1	4	5	3	1	1	1
13	0	1	1	9	3	17	5	2	0	5	0	1	4	3	4	1	1	1
14	0	1	2	9	3	17	5	4	13	5	14	1	1	5	3	2	2	1
15	0	1	2	2	3	17	5	1	4	5	4	1	1	5	3	3	2	1
16	0	1	2	2	99	17	5	2	3	5	4	1	7	5	5	2	2	1
17	0	1	1	9	3	17	5	4	16	5	17	1	3	5	3	1	1	1
18	0	1	2	9	99	17	5	1	21	5	22	1	2	5	2	1	1	1
19	0	1	1	9	2	17	5	1	5	5	6	1	4	2	5	1	1	1
20	0	1	2	9	3	17	5	5	18	5	22	1	4	5	4	1	2	1
21	0	1	1	9	3	17	5	5	20	5	21	1	4	5	4	1	1	1
22	0	1	2	9	3	17	5	3	23	5	0	1	4	5	5	1	1	1
23	0	1	1	9	2	17	5	3	23	5	0	1	4	5	5	1	1	1
24	0	1	2	9	3	17	5	7	2	5	2	1	1	5	4	2	2	1
25	0	1	2	9	2	17	5	2	19	5	19	1	3	1	5	1	1	1
26	0	1	1	9	2	17	5	5	12	5	14	1	4	5	2	1	1	1
27	0	1	2	9	3	17	5	4	23	5	3	1	4	5	5	1	1	1
28	0	1	2	9	3	17	5	3	9	5	10	1	4	5	3	1	1	1
29	0	1	1	9	2	17	5	3	10	5	11	1	1	5	3	2	2	1
30	0	1	2	9	99	17	5	2	16	5	17	1	6	5	1	2	2	1
31	0	1	2	9	3	17	5	4	21	5	23	1	4	5	5	1	1	1
32	0	1	1	9	99	17	5	2	2	5	3	1	1	5	3	1	2	1
33	0	1	2	9	99	17	5	1	22	5	14	1	4	5	1	1	1	1
34	0	1	1	9	2	17	5	7	17	5	18	1	4	5	5	1	1	1
35	0	1	1	9	2	17	5	3	2	5	3	1	6	5	1	2	2	1
36	0	1	2	9	99	17	5	4	15	5	16	1	1	5	3	2	2	1
37	0	1	1	9	2	17	5	7	17	5	17	1	4	5	3	1	1	1
38	0	1	2	9	99	17	5	7	22	5	23	1	3	5	1	1	1	1
39	0	1	2	9	2	17	5	1	14	5	15	1	3	5	5	1	1	1
40	0	1	2	9	99	17	5	5	20	5	20	1	4	5	3	1	1	1
41	0	1	1	9	2	17	5	3	16	5	17	1	4	5	3	1	1	1
42	0	1	1	9	3	17	5	5	15	5	16	1	3	5	1	2	2	1
43	0	1	2	9	99	17	5	3	17	5	17	1	1	5	5	3	2	1
44	0	1	2	9	3	17	5	3	13	5	13	1	6	5	1	2	2	1
45	0	1	1	9	2	17	5	7	4	5	8	1	4	5	5	1	1	1
46	0	1	1	9	3	17	5	2	2	5	3	1	4	5	1	1	1	1
47	0	1	2	9	99	17	5	2	4	5	5	1	3	5	5	1	1	1
48	0	1	2	9	3	17	5	6	20	5	13	1	4	5	3	1	1	1
49	0	1	1	9	3	17	5	4	20	5	20	1	4	5	1	1	1	1
50	0	1	1	9	99	17	5	3	23	5	0	1	4	5	5	1	1	1
51	0	1	1	9	2	17	5	7	6	5	8	1	3	5	1	1	1	1
52	0	1	1	9	2	17	5	1	1	5	3	1	3	5	3	2	2	1
53	0	1	1	9	3	17	5	6	15	5	15	1	4	5	3	2	2	1
54	0	1	2	9	99	17	5	1	12	5	12	1	3	5	4	2	2	1
55	0	1	1	9	2	17	5	3	12	5	13	1	4	5	1	2	2	1
56	0	1	1	9	3	17	5	6	15	5	15	1	4	5	2	2	2	1
57	0	1	2	9	99	17	5	6	13	5	15	1	4	5	5	1	1	1
58	0	1	1	9	99	17	5	3	12	5	12	1	1	5	2	2	2	1
59	0	1	1	9	2	17	5	5	14	5	14	1	4	5	3	1	1	1
60	0	1	1	9	2	17	5	7	1	5	2	1	3	5	1	1	1	1
61	0	1	1	9	2	17	5	7	1	5	2	1	3	5	5	1	1	1
62	0	1	1	9	2	17	5	7	1	5	2	1	3	5	1	1	1	1
63	0	1	1	9	99	17	5	1	2	5	3	1	3	5	3	2	2	1
64	0	1	2	9	99	17	5	1	4	5	5	1	4	5	2	1	1	1
65	0	1	2	9	3	17	5	7	9	5	10	1	6	5	1	2	2	1
66	0	1	2	9	3	17	5	1	22	5	23	1	1	5	1	2	2	1
67	0	1	2	9	3	17	5	1	21	5	22	1	4	5	3	1	1	1
68	0	1	1	9	99	17	5	1	17	5	18	1	1	5	1	3	2	1
69	0	1	1	9	99	17	5	3	1	5	1	1	3	5	2	1	1	1
70	0	1	1	9	2	17	5	6	21	5	21	1	3	5	1	2	2	1
71	0	1	1	9	2	17	5	1	22	5	0	1	4	5	5	1	1	1
72	0	1	2	9	2	17	5	7	0	5	0	1	4	5	5	1	1	1
73	0	1	1	9	2	17	5	7	0	5	0	1	4	5	5	1	1	1
74	0	1	1	9	2	17	5	7	21	5	22	1	4	5	1	1	1	1
75	0	1	1	9	2	17	5	6	23	5	23	1	4	5	1	1	1	1
76	0	1	1	9	2	17	5	1	2	5	4	1	4	5	4	1	1	1
77	0	1	2	9	2	17	5	6	13	5	14	1	1	5	2	2	4	1
78	0	1	1	9	2	17	5	2	11	11	12	1	4	5	4	1	1	1
79	0	1	2	9	2	17	5	3	1	5	1	1	4	2	5	1	1	1
80	0	1	1	9	3	17	5	1	21	5	22	1	6	5	1	1	2	1
81	0	1	1	9	3	17	5	6	22	5	16	1	3	5	1	1	1	1
82	0	1	2	9	3	17	5	6	19	5	19	1	6	5	1	1	2	1
83	0	1	2	9	3	17	5	5	3	5	4	1	4	5	5	1	1	1
84	0	1	2	9	3	17	5	6	18	5	18	1	1	5	2	1	2	1
85	0	1	2	2	3	17	5	1	21	5	23	1	1	5	5	2	2	1
86	0	1	1	9	3	17	5	1	9	5	10	1	4	5	5	1	1	1
87	0	1	2	9	3	17	5	4	10	5	23	1	1	5	2	1	1	1
88	0	1	2	9	3	17	5	3	1	5	1	1	1	5	1	2	2	1
89	0	1	1	9	99	17	5	7	17	5	11	1	3	5	1	1	1	1
90	0	1	2	9	2	17	5	5	23	5	23	1	6	5	1	2	2	1
91	0	1	1	9	2	17	5	2	12	5	13	1	7	5	4	3	2	1
92	0	1	1	9	2	17	5	7	3	5	9	1	6	5	1	1	1	1
93	0	1	1	9	2	17	5	6	17	5	17	1	4	5	5	1	2	1
94	0	1	2	9	2	17	5	4	22	5	23	1	4	5	5	1	1	1
95	0	1	1	9	2	17	5	7	20	5	14	1	4	5	3	1	1	1
96	0	1	2	9	3	17	5	7	1	5	2	1	3	5	1	1	1	1
97	0	1	2	9	3	17	5	2	3	5	4	1	4	5	2	1	1	1
98	0	1	2	9	3	17	5	5	13	5	14	1	4	5	3	1	1	1
99	0	1	2	9	3	17	5	1	21	5	22	1	4	5	5	2	2	1
100	0	1	2	9	3	17	5	4	3	5	4	1	4	5	3	1	1	1
101	0	1	2	9	3	17	5	4	23	5	23	1	3	5	5	1	1	1
102	0	1	1	9	3	17	5	1	19	5	21	1	4	5	5	1	1	1
103	0	1	1	9	3	17	5	7	4	5	14	1	1	5	3	2	2	1
104	0	1	1	9	3	17	5	4	23	5	9	1	4	5	4	1	1	1
105	0	1	2	9	3	17	5	4	16	5	19	1	4	5	3	1	1	1
106	0	1	1	9	3	17	5	6	23	5	1	1	4	5	3	1	1	1
107	0	1	2	9	3	17	5	2	13	5	14	1	1	5	1	2	2	1
108	0	1	1	9	3	17	5	6	23	5	1	1	4	5	4	1	1	1
109	0	1	1	9	3	17	5	2	20	5	20	1	1	5	1	2	2	1
110	0	1	2	9	3	17	5	3	22	5	23	1	4	5	4	1	1	1
111	0	1	2	9	3	17	5	1	3	5	4	1	4	5	1	2	2	1
112	0	1	2	9	99	17	5	1	13	5	13	1	4	5	1	2	2	1
113	0	1	2	9	99	17	5	5	14	5	14	1	4	5	3	1	1	1
114	0	1	2	9	99	17	5	2	0	5	4	1	1	5	3	2	1	1
115	0	1	1	9	99	17	5	5	1	5	1	1	3	5	5	2	2	1
116	0	1	1	9	2	17	5	2	17	5	19	1	3	5	1	1	1	1
117	0	1	1	9	2	17	5	6	1	5	2	1	4	5	5	1	1	1
118	0	1	2	9	2	17	5	6	21	5	22	1	4	5	5	1	1	1
119	0	1	1	9	2	17	5	6	22	5	23	1	6	5	1	2	2	1
120	0	1	1	9	2	17	5	6	16	5	16	1	6	5	1	2	2	1
121	0	1	1	9	2	17	5	2	19	5	21	1	3	5	1	2	2	1
122	0	1	2	9	3	17	5	5	20	5	22	1	6	2	5	2	2	1
123	0	1	1	9	99	17	5	1	1	5	2	1	4	2	3	1	1	1
124	0	1	1	9	2	17	5	2	2	5	3	1	4	2	1	1	1	1
125	0	1	2	9	3	17	5	4	3	5	4	1	4	5	3	1	1	3
126	0	1	2	9	3	17	5	6	13	5	14	1	6	5	5	1	2	1
127	0	1	2	9	3	17	5	1	3	5	14	1	4	5	4	1	1	1
128	0	1	2	9	3	17	5	7	2	5	3	1	3	5	5	1	1	1
129	0	1	1	9	3	17	5	1	22	5	23	1	4	5	5	1	1	1
130	0	1	2	2	3	17	5	6	23	5	23	1	4	5	3	1	1	1
131	0	1	2	9	3	17	5	4	16	5	16	1	3	5	3	1	1	1
132	0	1	1	9	3	17	5	3	19	5	22	1	4	5	5	1	1	1
133	0	1	2	9	3	17	5	4	12	5	13	1	1	5	5	2	2	1
134	0	1	2	9	3	17	5	1	14	5	14	1	4	5	3	1	1	1
135	0	1	2	2	3	17	5	4	0	5	1	1	5	5	1	2	2	1
136	0	1	1	9	3	17	5	1	21	5	22	1	3	5	3	2	1	1
137	0	1	2	9	3	17	5	5	21	5	22	1	2	5	5	1	1	1
138	0	1	1	9	99	17	5	1	0	5	1	1	4	5	3	1	1	1
139	0	1	2	9	99	17	5	3	1	5	5	1	4	5	3	1	1	1
140	0	1	1	9	99	17	5	4	4	5	4	1	3	5	1	2	2	1
141	0	1	2	9	99	17	5	4	23	5	23	1	4	5	2	1	1	1
142	0	1	2	9	99	17	5	3	2	5	3	1	2	5	3	1	1	1
143	0	1	1	9	2	17	5	4	18	5	18	1	4	5	2	1	1	1
144	0	1	1	9	2	17	5	1	3	5	5	1	3	5	1	2	1	1
145	0	1	1	9	2	17	5	7	5	5	6	1	4	5	5	1	1	1
146	0	1	1	9	2	17	5	5	5	5	6	1	4	5	5	1	1	1
147	0	1	2	9	2	17	5	5	3	5	4	1	4	5	5	3	2	1
148	0	1	1	9	2	17	5	7	13	5	14	1	4	5	3	1	1	1
149	0	1	1	9	2	17	5	2	2	5	3	1	1	5	1	2	2	1
150	0	1	1	9	2	17	5	7	1	5	2	1	4	5	3	1	1	1
151	0	1	1	9	2	17	5	5	3	5	4	1	3	5	1	2	2	1
152	0	1	1	9	2	17	5	5	21	5	22	1	4	5	5	1	1	1
153	0	1	1	9	2	17	5	6	0	5	2	1	4	5	5	1	1	1
154	0	1	2	9	3	17	5	4	5	5	8	1	3	2	5	1	1	1
155	0	1	2	9	3	17	5	5	1	5	2	1	4	2	5	1	1	1
156	0	1	2	9	3	17	5	6	2	5	3	1	4	2	3	2	1	1
157	0	1	1	2	99	17	5	1	3	5	4	1	3	2	1	1	1	1
158	0	1	1	9	99	17	5	7	20	5	21	1	4	2	3	1	1	1
159	0	1	1	9	2	17	5	5	5	5	6	1	4	2	5	1	1	1
160	0	1	1	9	2	17	5	7	19	5	19	1	4	2	5	2	2	1
161	0	1	1	9	99	17	5	2	19	1	19	1	4	2	4	2	1	1
162	0	1	2	9	2	17	5	4	16	11	16	1	4	1	1	1	1	1
163	0	1	1	9	2	17	5	1	21	12	21	1	4	5	5	2	2	1
164	0	1	1	9	99	17	5	3	11	5	11	1	4	5	5	2	1	1
165	0	1	1	9	99	17	5	6	19	5	19	1	4	5	5	1	1	1
166	0	1	1	9	99	17	5	7	23	5	23	1	3	5	1	1	1	1
167	0	1	1	9	99	17	5	6	22	5	22	1	4	5	5	1	2	1
168	0	1	1	9	99	17	5	7	8	5	9	1	4	5	5	1	2	1
169	0	1	1	10	99	17	5	1	17	5	18	1	3	5	1	2	2	1
170	0	1	1	9	99	17	5	1	16	5	19	1	4	5	5	2	2	1
171	0	1	2	9	99	17	5	6	13	5	13	1	3	5	1	2	2	1
172	0	1	1	9	99	17	5	7	2	5	3	1	3	5	1	2	2	1
173	0	1	1	9	99	17	5	6	4	5	4	1	4	5	5	2	2	1
174	0	1	1	9	99	17	5	3	20	5	20	1	4	5	3	1	2	1
175	0	1	2	9	99	17	5	4	15	5	16	1	6	5	1	3	2	1
176	0	1	2	2	3	17	5	4	8	5	10	1	4	5	5	1	2	1
177	0	1	1	9	3	17	5	1	3	5	4	1	4	5	5	2	2	1
178	0	1	1	9	3	17	5	6	14	5	14	1	6	5	1	2	2	1
179	0	1	2	9	3	17	5	5	0	5	0	1	4	5	5	2	2	1
180	0	1	1	9	3	17	5	1	23	5	23	1	4	5	5	2	2	1
181	0	1	2	9	3	17	5	4	13	5	13	1	3	5	1	2	2	1
182	0	1	2	9	3	17	5	2	4	5	5	1	6	5	1	1	1	1
183	0	1	1	9	3	17	5	3	1	5	2	1	1	5	2	2	2	1
184	0	1	1	9	3	17	5	4	18	5	18	1	4	5	2	2	2	1
185	0	1	1	9	3	17	5	1	22	5	23	1	3	5	3	1	2	1
186	0	1	1	9	3	17	5	7	12	5	13	1	4	5	5	1	1	1
187	0	1	1	9	3	17	5	7	21	5	22	1	4	5	5	2	2	1
188	0	1	1	9	3	17	5	3	1	5	2	1	4	5	1	2	2	1
189	0	1	2	9	3	17	5	6	12	5	13	1	1	5	4	2	1	1
190	0	1	1	9	3	17	5	5	23	5	23	1	4	5	3	2	1	1
191	0	1	1	9	3	17	5	3	0	5	0	1	4	5	5	2	2	1
192	0	1	1	9	3	17	5	6	22	5	22	1	4	5	5	2	1	1
193	0	1	1	9	99	17	5	4	0	5	0	1	4	5	5	2	2	1
194	0	1	1	9	99	17	5	1	15	5	18	1	3	5	1	1	1	1
195	0	1	1	9	99	17	5	6	3	5	3	1	4	5	3	1	1	1
196	0	1	1	9	99	17	5	5	16	5	16	1	3	5	5	1	1	1
197	0	1	2	9	2	17	5	6	13	5	13	1	3	5	5	2	2	1
198	0	1	1	9	2	17	5	4	1	5	3	1	4	5	5	1	1	1
199	0	1	1	9	2	17	5	5	21	5	22	1	4	5	5	1	2	1
200	0	1	1	9	2	17	5	7	1	5	3	1	4	5	5	2	2	1
201	0	1	1	9	2	17	5	4	2	5	2	1	4	5	5	1	1	1
202	0	1	1	9	2	17	5	6	14	5	14	1	3	5	1	2	1	1
203	0	1	1	9	2	17	5	6	7	5	8	1	3	5	1	2	2	1
204	0	1	1	9	2	17	5	5	22	5	22	1	4	5	3	1	1	1
205	0	1	1	9	2	17	5	6	21	5	14	1	4	5	3	1	1	1
206	0	1	2	9	99	17	5	6	9	5	9	1	4	2	1	2	2	1
207	0	1	2	9	3	17	5	6	0	5	0	1	3	2	2	1	1	1
208	0	1	1	9	3	17	5	3	20	5	21	1	4	2	5	2	1	1
209	0	1	1	9	2	17	5	6	20	5	21	1	3	2	3	2	2	1
210	0	1	2	9	3	17	5	7	23	5	0	1	4	2	1	2	2	1
211	0	1	1	10	99	17	5	1	18	5	19	1	1	5	7	1	1	1
212	0	1	1	9	99	17	5	2	17	5	19	1	4	5	3	1	1	1
213	0	1	2	9	99	17	5	1	14	5	15	1	4	5	3	1	1	1
214	0	1	2	9	99	17	5	5	19	5	21	1	4	5	5	1	1	1
215	0	1	1	9	99	17	5	1	22	5	23	1	1	5	7	2	1	1
216	0	1	2	9	3	17	5	1	4	5	8	1	6	5	1	2	2	1
217	0	1	1	9	3	17	5	6	23	5	1	1	1	5	4	2	2	1
218	0	1	2	9	3	17	5	3	22	5	23	1	4	5	1	1	1	1
219	0	1	2	9	3	17	5	3	22	5	23	1	3	5	5	2	2	1
220	0	1	2	9	3	17	5	5	21	5	0	1	4	5	3	1	1	1
221	0	1	2	9	3	17	5	6	18	5	19	1	4	5	4	2	2	1
222	0	1	2	9	3	17	5	7	1	5	1	1	4	5	1	1	1	1
223	0	1	2	9	3	17	5	3	23	5	1	1	4	5	1	2	2	1
224	0	1	2	9	3	17	5	4	7	5	8	1	3	5	5	1	1	1
225	0	1	1	9	3	17	5	6	14	5	16	1	4	5	1	1	1	1
226	0	1	1	9	3	17	5	4	20	5	21	1	4	5	1	2	2	1
227	0	1	2	9	3	17	5	1	3	5	21	1	4	5	3	1	1	1
228	0	1	2	9	3	17	5	7	23	5	23	1	6	5	1	2	2	1
229	0	1	2	9	3	17	5	7	16	5	18	1	4	6	5	1	1	1
230	0	1	1	9	99	17	5	2	3	5	7	1	3	5	1	1	1	1
231	0	1	1	9	99	17	5	5	12	5	13	1	4	5	1	1	2	1
232	0	1	1	9	99	17	5	4	14	5	14	1	4	5	5	1	1	1
233	0	1	1	9	99	17	5	4	13	5	14	1	4	5	5	1	1	1
234	0	1	1	9	99	17	5	1	21	5	22	1	1	5	3	2	2	1
235	0	1	1	9	2	17	5	3	23	5	1	1	4	5	5	1	1	1
236	0	1	1	9	2	17	5	7	15	5	15	1	4	5	5	1	1	1
237	0	1	1	9	2	17	5	7	3	11	4	1	4	5	1	2	1	1
238	0	1	1	9	2	17	5	4	22	5	0	1	1	5	1	2	2	1
239	0	1	2	9	2	17	5	7	0	5	0	1	4	5	5	1	1	1
240	0	1	2	9	2	17	5	2	19	5	21	1	4	5	3	1	1	1
241	0	1	1	9	2	17	5	7	1	5	2	1	4	5	4	1	2	1
242	0	1	1	9	2	17	5	3	17	5	18	1	6	5	1	1	1	1
243	0	1	2	9	3	17	5	3	8	5	9	1	4	5	3	1	1	1
244	0	1	1	9	99	17	5	2	17	5	18	1	4	5	5	2	1	1
245	0	1	2	9	99	17	5	4	3	5	4	1	1	5	3	2	2	1
246	0	1	1	9	2	17	5	3	17	5	18	1	7	5	3	1	1	1
247	0	1	2	2	3	17	5	4	12	11	13	1	4	5	3	2	1	1
248	0	1	1	9	99	17	5	7	13	11	13	1	6	2	1	2	2	1
249	0	1	2	9	99	17	5	5	12	5	13	1	1	5	1	1	1	1
250	0	1	1	9	99	17	5	5	1	5	1	1	1	5	1	1	2	1
251	0	1	1	2	99	17	5	4	23	5	23	1	4	5	5	1	2	1
252	0	1	1	9	99	17	5	1	2	5	3	1	4	5	5	1	2	1
253	0	1	1	9	99	17	5	1	21	5	22	1	4	5	5	1	1	1
254	0	1	2	9	99	17	5	4	22	5	23	1	3	5	5	1	1	1
255	0	1	1	9	99	17	5	3	17	5	17	1	4	5	5	1	1	1
256	0	1	1	9	99	17	5	1	11	5	12	1	3	5	5	2	2	1
257	0	1	1	9	99	17	5	5	21	5	21	1	3	5	5	2	2	1
258	0	1	1	9	99	17	5	5	0	5	1	1	3	5	1	2	2	1
259	0	1	1	9	99	17	5	3	0	5	0	1	4	5	1	2	1	1
260	0	1	2	9	99	17	5	5	12	5	15	1	3	5	1	2	2	1
261	0	1	2	9	99	17	5	7	23	5	23	1	4	5	1	1	1	1
262	0	1	1	9	99	17	5	4	2	5	3	1	6	5	1	1	1	1
263	0	1	1	9	99	17	5	1	3	5	4	1	4	5	1	1	1	1
264	0	1	1	9	99	17	5	4	21	5	22	1	4	5	2	1	1	1
265	0	1	1	9	99	17	5	4	2	5	3	1	4	5	3	2	2	1
266	0	1	1	9	99	17	5	7	14	5	15	1	3	5	3	2	2	1
267	0	1	1	9	99	17	5	4	1	5	3	1	4	5	3	1	1	1
268	0	1	1	9	99	17	5	6	20	5	20	1	4	5	2	1	1	1
269	0	1	2	9	99	17	5	4	22	5	23	1	3	5	3	1	1	1
270	0	1	1	9	99	17	5	5	19	5	22	1	4	5	3	1	1	1
271	0	1	1	9	99	17	5	2	7	5	8	1	3	5	3	2	2	1
272	0	1	2	9	3	17	5	6	14	5	14	1	4	5	5	2	2	1
273	0	1	1	2	3	17	5	7	21	5	22	1	4	5	5	1	2	1
274	0	1	2	9	3	17	5	7	21	5	21	1	4	5	5	2	2	1
275	0	1	2	9	3	17	5	7	20	5	21	1	4	5	4	2	2	1
276	0	1	2	2	3	17	5	1	18	5	18	1	4	5	1	3	2	1
277	0	1	1	9	3	17	5	3	0	5	1	1	4	5	5	1	1	1
278	0	1	1	9	3	17	5	4	16	5	17	1	3	5	5	2	2	1
279	0	1	1	9	3	17	5	1	18	5	19	1	4	5	5	1	1	1
280	0	1	1	2	3	17	5	1	3	5	4	1	4	5	1	1	1	1
281	0	1	1	9	3	17	5	7	0	5	1	1	3	5	1	2	1	1
282	0	1	1	9	3	17	5	3	13	5	14	1	4	5	1	1	1	1
283	0	1	1	9	3	17	5	7	21	5	22	1	4	5	1	1	1	1
284	0	1	1	2	3	17	5	7	9	5	9	1	3	5	3	2	2	1
285	0	1	1	9	3	17	5	1	21	5	22	1	4	5	5	2	2	1
286	0	1	2	9	3	17	5	1	0	5	0	1	4	5	3	1	1	1
287	0	1	1	9	3	17	5	6	22	5	22	1	3	5	5	1	1	1
288	0	1	2	9	3	17	5	1	23	5	23	1	3	5	1	1	1	1
289	0	1	1	9	3	17	5	6	19	5	20	1	3	5	1	1	1	1
290	0	1	1	9	3	17	5	7	18	5	18	1	3	5	3	1	1	1
291	0	1	2	9	99	17	5	7	16	5	17	1	3	5	5	3	2	1
292	0	1	1	9	99	17	5	3	15	5	15	1	1	5	5	2	2	1
293	0	1	1	9	99	17	5	1	23	5	23	1	3	5	5	1	1	1
294	0	1	1	9	99	17	5	3	13	5	14	1	3	5	3	2	2	1
295	0	1	1	9	99	17	5	7	17	5	18	1	3	5	5	1	1	1
296	0	1	1	9	99	17	5	7	0	5	1	1	3	5	1	2	2	1
297	0	1	1	9	2	17	5	7	3	5	3	1	4	5	5	1	1	1
298	0	1	1	9	2	17	5	6	23	5	0	1	3	5	5	2	2	1
299	0	1	1	9	2	17	5	4	3	5	4	1	4	5	5	1	1	1
300	0	1	1	9	2	17	5	1	3	5	4	1	4	5	5	1	1	1
301	0	1	1	9	2	17	5	6	19	5	20	1	4	5	2	1	1	1
302	0	1	1	9	2	17	5	6	23	5	0	1	6	5	1	2	2	1
303	0	1	1	9	2	17	5	7	18	5	18	1	3	5	1	2	2	1
304	0	1	1	9	2	17	5	1	0	5	0	1	4	5	1	1	1	1
305	0	1	1	9	2	17	5	6	22	5	15	1	4	5	1	1	1	1
306	0	1	1	9	2	17	5	5	1	5	2	1	1	5	3	2	2	1
307	0	1	1	9	2	17	5	5	21	5	22	1	1	5	3	2	2	1
308	0	1	2	9	2	17	5	2	12	5	12	1	1	5	2	2	2	1
309	0	1	2	9	2	17	5	1	11	5	12	1	4	5	2	1	1	1
310	0	1	1	9	2	17	5	7	3	5	3	1	1	5	3	2	2	1
311	0	1	2	9	99	17	5	5	4	5	4	1	4	2	5	2	2	1
312	0	1	2	9	99	17	5	1	2	5	3	1	4	2	4	2	2	1
313	0	1	2	9	99	17	5	1	4	5	5	1	4	2	1	2	2	1
314	0	1	2	9	99	17	5	3	16	5	17	1	4	2	3	2	2	1
315	0	1	1	2	3	17	5	2	2	5	3	1	4	2	5	2	2	1
316	0	1	1	9	3	17	5	7	1	5	1	1	3	1	1	2	1	1
317	0	1	1	9	3	17	5	6	19	1	20	1	7	1	7	3	2	1
318	0	1	1	2	99	17	5	4	2	5	5	1	8	6	1	2	2	4
319	0	1	1	9	99	17	5	3	21	5	21	1	4	5	3	2	2	1
320	0	1	1	9	99	17	5	5	18	5	18	1	1	5	3	2	2	1
321	0	1	1	9	3	17	5	2	23	5	23	1	4	5	5	2	2	1
322	0	1	1	9	3	17	5	3	17	5	18	1	4	5	3	2	2	1
323	0	1	1	2	3	17	5	3	0	5	1	1	4	5	4	1	1	1
324	0	1	1	9	3	17	5	1	18	5	19	1	4	5	5	2	2	1
325	0	1	1	9	3	17	5	2	2	5	2	1	4	5	5	1	1	1
326	0	1	2	9	3	17	5	4	10	5	10	1	6	5	1	1	1	1
327	0	1	1	9	3	17	5	7	1	5	1	1	4	5	3	1	1	1
328	0	1	1	2	3	17	5	5	21	5	22	1	1	5	3	2	2	1
329	0	1	1	9	3	17	5	7	13	5	13	1	4	5	3	1	1	1
330	0	1	1	9	3	17	5	1	19	5	20	1	3	5	1	1	1	1
331	0	1	1	9	3	17	5	1	8	5	9	1	4	5	3	1	2	1
332	0	1	1	9	3	17	5	7	15	5	21	1	4	5	1	1	1	1
333	0	1	2	9	3	17	5	4	20	5	21	1	4	5	5	1	2	1
334	0	1	1	2	3	17	5	5	22	5	22	1	4	5	5	1	1	1
335	0	1	1	9	3	17	5	2	16	5	17	1	4	5	1	1	1	1
336	0	1	2	9	3	17	5	1	20	5	22	1	3	5	5	1	1	1
337	0	1	1	9	3	17	5	7	8	5	9	1	4	5	3	1	1	1
338	0	1	2	9	3	17	5	3	2	5	4	1	1	5	2	2	2	1
339	0	1	1	9	3	17	5	4	21	5	22	1	4	5	2	1	1	1
340	0	1	1	9	99	17	5	5	20	5	21	1	4	5	5	2	2	1
341	0	1	2	9	99	17	5	6	0	5	1	1	4	5	5	1	2	1
342	0	1	1	9	99	17	5	5	22	5	23	1	4	5	5	1	1	1
343	0	1	1	9	99	17	5	4	17	5	18	1	4	5	5	1	1	1
344	0	1	1	9	99	17	5	3	0	5	0	1	6	5	1	2	2	1
345	0	1	1	9	99	17	5	1	18	5	18	1	4	5	1	2	2	1
346	0	1	1	9	99	17	5	3	2	5	3	1	3	5	1	2	2	1
347	0	1	1	9	99	17	5	2	9	5	10	1	4	5	1	1	1	1
348	0	1	1	9	99	17	5	1	11	5	13	1	1	5	3	2	1	1
349	0	1	2	9	2	17	5	6	18	5	19	1	3	5	5	1	1	1
350	0	1	1	9	2	17	5	6	17	5	17	1	4	5	5	1	1	1
351	0	1	2	9	2	17	5	6	18	5	19	1	3	5	5	1	1	1
352	0	1	1	9	2	17	5	2	22	5	22	1	6	5	1	2	1	1
353	0	1	1	9	2	17	5	7	17	5	18	1	3	5	1	1	1	1
354	0	1	1	9	2	17	5	4	2	5	2	1	4	5	1	2	2	1
355	0	1	1	9	2	17	5	3	15	5	16	1	4	5	1	1	1	1
356	0	1	1	9	2	17	5	3	18	5	18	1	3	5	1	1	1	1
357	0	1	1	2	2	17	5	4	18	5	18	1	3	5	1	1	1	1
358	0	1	1	9	2	17	5	2	22	5	22	1	1	5	2	1	1	1
359	0	1	1	9	2	17	5	6	17	5	17	1	4	5	3	2	2	1
360	0	1	1	9	2	17	5	2	19	5	19	1	4	5	3	2	2	1
361	0	1	2	9	3	17	5	4	20	5	20	1	4	2	5	2	2	1
362	0	1	2	9	3	17	5	6	11	5	11	1	4	2	1	2	2	1
363	0	1	1	9	99	17	5	7	3	5	4	1	4	2	5	2	1	1
364	0	1	1	1	99	17	5	2	17	5	17	1	1	2	2	1	1	1
365	0	1	2	2	2	17	5	1	23	5	0	1	4	2	5	2	2	1
366	0	1	2	2	2	17	5	1	23	5	0	1	4	2	5	2	2	1
367	0	1	2	9	2	17	5	1	19	5	21	1	3	2	3	2	2	1
368	0	1	2	9	99	17	5	2	3	5	3	1	4	5	5	2	2	1
369	0	1	1	9	99	17	5	7	1	5	1	1	4	5	1	1	1	1
370	0	1	2	9	99	17	5	4	15	5	16	1	1	5	2	2	1	1
371	0	1	2	9	3	17	5	5	1	5	2	1	7	5	4	2	2	1
372	0	1	1	9	3	17	5	1	6	5	6	1	4	5	1	2	2	1
373	0	1	2	9	3	17	5	6	23	5	1	1	4	5	5	2	1	1
374	0	1	1	9	3	17	5	4	20	5	21	1	4	5	1	2	2	1
375	0	1	1	9	3	17	5	1	23	5	1	1	4	5	5	1	1	1
376	0	1	2	9	3	17	5	5	18	5	19	1	1	5	2	1	1	1
377	0	1	1	9	99	17	5	1	23	5	1	1	4	5	5	2	2	1
378	0	1	2	9	99	17	5	2	14	5	14	1	1	5	2	2	2	1
379	0	1	1	9	99	17	5	1	5	5	5	1	6	5	1	3	2	1
380	0	1	1	9	99	17	5	3	23	5	1	1	4	5	1	2	2	1
381	0	1	1	9	99	17	5	1	5	5	5	1	7	5	4	2	2	1
382	0	1	1	9	2	17	5	7	19	5	20	1	4	5	1	2	2	1
383	0	1	1	9	2	17	5	2	6	5	7	1	4	5	5	2	2	1
384	0	1	1	9	2	17	5	7	18	5	19	1	2	5	5	3	1	1
385	0	1	1	9	2	17	5	4	0	5	2	1	4	5	5	1	1	1
386	0	1	1	9	2	17	5	1	0	5	1	1	4	5	5	2	2	1
387	0	1	1	9	2	17	5	1	3	5	3	1	4	5	1	2	2	1
388	0	1	1	9	2	17	5	5	16	5	18	1	1	5	2	2	2	1
389	0	1	1	9	2	17	5	3	19	5	19	1	4	5	3	1	1	1
390	0	1	1	9	2	17	5	3	20	5	21	1	4	5	2	1	1	1
391	0	1	1	9	3	17	5	3	5	1	6	1	4	5	5	2	2	1
392	0	1	1	9	3	17	5	5	20	5	21	1	4	2	3	1	1	1
393	0	1	1	9	99	17	5	7	0	5	1	1	8	2	7	2	2	1
394	0	1	1	9	2	17	5	5	3	5	4	1	4	2	5	2	2	1
395	0	1	1	9	2	17	5	2	5	5	6	1	4	2	1	2	2	1
396	0	1	2	9	99	17	5	5	14	5	15	1	4	6	3	1	1	4
397	0	1	1	9	2	17	5	1	3	5	3	1	4	6	3	2	2	1
398	0	1	2	9	99	17	5	3	13	5	13	1	1	5	2	2	2	1
399	0	1	1	2	3	17	5	7	2	5	3	1	6	5	1	2	2	1
400	0	1	1	9	3	17	5	1	3	5	4	1	2	5	3	2	2	1
401	0	1	2	9	3	17	5	6	22	5	23	1	6	5	1	1	1	1
402	0	1	1	9	3	17	5	6	19	5	19	1	4	5	5	1	1	1
403	0	1	1	9	99	17	5	4	19	5	23	1	4	5	1	2	2	1
404	0	1	1	9	99	17	5	1	5	5	5	1	3	5	1	1	1	1
405	0	1	1	9	99	17	5	1	1	5	1	1	1	5	3	2	2	1
406	0	1	1	9	99	17	5	6	1	5	2	1	4	5	1	1	1	1
407	0	1	1	9	2	17	5	5	9	5	10	1	6	5	1	1	1	1
408	0	1	1	9	2	17	5	4	15	5	17	1	4	5	5	1	1	1
409	0	1	1	9	2	17	5	3	19	5	20	1	6	5	1	1	1	1
410	0	1	2	9	99	17	5	4	22	11	22	1	4	5	2	2	1	1
411	0	1	2	9	99	17	5	5	8	5	20	1	1	2	3	2	2	1
412	0	1	2	9	3	17	5	3	19	5	20	1	1	2	3	2	2	1
413	0	1	1	9	2	17	5	4	23	5	0	1	4	2	5	1	2	1
414	0	1	1	9	2	17	5	6	10	5	11	1	1	2	3	3	2	1
415	0	1	1	9	3	17	5	5	1	11	10	1	1	2	3	2	2	1
416	0	1	1	9	2	17	5	7	9	11	12	1	4	2	5	1	1	1
417	0	1	1	9	99	17	5	5	19	5	19	1	4	6	1	2	2	1
418	0	1	1	2	3	17	5	7	1	5	2	1	3	5	1	1	1	3
419	0	1	1	9	99	17	5	4	1	5	2	1	4	5	5	2	1	3
420	0	1	2	9	99	17	5	1	17	5	18	1	4	5	3	1	1	1
421	0	1	2	9	3	17	5	2	11	5	12	1	4	5	5	2	2	1
422	0	1	2	9	3	17	5	4	21	5	22	1	4	5	5	1	1	1
423	0	1	1	9	3	17	5	3	12	5	13	1	3	5	1	2	1	1
424	0	1	2	9	3	17	5	7	17	5	19	1	3	5	3	1	1	1
425	0	1	1	9	3	17	5	6	0	5	0	1	6	5	1	2	2	1
426	0	1	2	9	3	17	5	4	22	5	22	1	4	5	5	2	2	1
427	0	1	2	9	3	17	5	5	15	5	15	1	1	5	2	1	2	1
428	0	1	2	9	3	17	5	5	4	5	5	1	4	5	1	1	1	1
429	0	1	1	9	3	17	5	2	13	5	13	1	3	5	5	2	1	1
430	0	1	1	9	3	17	5	5	17	5	18	1	6	5	1	2	1	1
431	0	1	2	9	99	17	5	3	21	5	22	1	4	5	2	2	1	1
432	0	1	1	9	99	17	5	1	1	5	2	1	4	5	5	1	1	1
433	0	1	2	9	99	17	5	2	7	5	8	1	4	5	5	2	1	1
434	0	1	2	9	99	17	5	1	22	5	23	1	4	5	5	1	1	1
435	0	1	1	9	99	17	5	3	13	5	13	1	6	5	1	2	2	1
436	0	1	2	9	99	17	5	5	20	5	21	1	3	5	1	2	2	1
437	0	1	2	9	99	17	5	5	5	5	6	1	4	5	1	1	1	1
438	0	1	1	9	99	17	5	7	21	5	21	1	4	5	1	2	1	1
439	0	1	1	9	99	17	5	1	0	5	0	1	3	5	1	1	1	1
440	0	1	1	9	99	17	5	1	20	5	21	1	1	5	3	2	2	1
441	0	1	2	9	99	17	5	1	5	5	6	1	4	5	3	1	1	1
442	0	1	1	9	99	17	5	3	3	5	4	1	4	5	5	1	1	1
443	0	1	1	9	99	17	5	5	20	5	21	1	4	5	3	1	1	1
444	0	1	2	9	2	17	5	4	21	5	23	1	4	5	3	1	1	1
445	0	1	1	9	2	17	5	1	13	5	14	1	4	5	3	1	1	1
446	0	1	1	9	2	17	5	1	2	5	2	1	1	5	3	2	2	1
447	0	1	1	9	2	17	5	7	19	5	19	1	6	5	5	2	2	1
448	0	1	1	9	2	17	5	7	22	5	22	1	1	5	5	2	2	1
449	0	1	1	9	2	17	5	2	13	5	14	1	4	5	1	2	2	1
450	0	1	1	9	2	17	5	5	0	5	2	1	4	3	5	1	2	1
451	0	1	1	9	3	17	5	4	19	5	19	1	4	2	5	2	2	1
452	0	1	2	9	99	17	5	6	10	5	10	1	4	2	5	2	2	1
453	0	1	2	9	99	17	5	6	23	5	23	1	4	2	5	1	2	1
454	0	1	1	9	99	17	5	4	7	5	7	1	3	2	1	2	2	1
455	0	1	1	9	2	17	5	5	19	5	20	1	4	2	3	2	2	1
456	0	1	2	9	2	17	5	4	10	5	11	1	1	2	2	2	2	1
457	0	1	1	9	99	17	5	3	23	5	0	1	1	6	2	2	2	4
458	0	1	1	9	99	17	5	7	1	5	1	1	3	6	1	1	1	4
459	0	1	2	9	3	17	5	2	7	5	13	1	4	6	1	1	1	1
460	0	1	2	9	99	17	5	1	6	5	7	1	4	6	5	1	1	1
461	0	1	1	9	2	17	5	1	17	5	17	1	4	6	5	1	1	1
462	0	1	1	9	3	17	5	4	4	5	4	1	4	5	2	1	1	4
463	0	1	1	9	3	17	5	6	21	5	21	1	4	5	3	1	1	1
464	0	1	1	9	3	17	5	6	0	5	2	1	4	5	5	1	1	1
465	0	1	2	2	3	17	5	4	22	5	23	1	4	5	4	1	1	1
466	0	1	1	10	3	17	5	4	12	5	12	1	3	5	1	1	1	1
467	0	1	2	9	3	17	5	5	9	5	9	1	4	5	1	1	1	1
468	0	1	1	9	3	17	5	1	9	5	9	1	4	5	1	2	2	1
469	0	1	2	9	99	17	5	6	11	5	11	1	4	5	1	2	2	1
470	0	1	1	9	99	17	5	6	5	5	5	1	3	5	1	2	2	1
471	0	1	1	9	2	17	5	4	17	5	18	1	2	5	2	2	2	1
472	0	1	1	9	2	17	5	7	0	5	1	1	3	5	1	2	2	1
473	0	1	2	9	2	17	5	4	12	5	13	1	6	5	1	1	1	1
474	0	1	1	9	2	17	5	4	17	5	17	1	3	5	1	2	2	1
475	0	1	1	9	2	17	5	2	13	5	13	1	1	5	2	2	2	1
476	0	1	1	9	3	17	5	7	2	5	5	1	4	2	2	1	1	1
477	0	1	2	9	3	17	5	6	22	5	22	1	6	2	1	2	2	1
478	0	1	2	9	3	17	5	6	10	5	11	1	4	2	2	1	1	1
479	0	1	1	9	3	17	5	2	12	5	19	1	4	2	2	1	1	1
480	0	1	1	9	99	17	5	7	2	5	4	1	4	2	3	1	1	1
481	0	1	1	9	99	17	5	6	8	5	9	1	4	2	3	1	1	1
482	0	1	2	9	99	17	5	1	4	11	5	1	4	2	3	2	2	1
483	0	1	2	2	99	17	5	6	12	11	13	1	4	2	5	2	2	1
484	0	1	1	9	99	17	5	7	3	11	4	1	4	2	5	2	2	1
485	0	1	1	9	99	17	5	6	23	99	0	1	4	6	1	1	1	1
486	0	1	1	9	3	17	5	6	13	5	15	1	4	5	5	1	2	1
487	0	1	1	9	3	17	5	7	12	5	13	1	4	5	5	1	2	1
488	0	1	1	9	3	17	5	6	18	5	18	1	4	5	5	1	2	1
489	0	1	1	9	2	17	5	5	18	5	18	1	4	5	1	1	2	1
490	0	1	2	9	2	17	5	3	22	5	22	1	4	5	5	1	1	1
491	0	1	1	9	2	17	5	4	19	5	21	1	1	2	2	3	2	1
492	0	1	1	9	3	17	5	1	1	5	4	1	1	5	3	2	2	1
493	0	1	1	9	2	17	5	7	22	5	23	1	1	5	3	2	2	1
494	0	1	2	9	99	17	5	7	19	12	20	1	1	3	3	2	2	1
495	0	1	2	9	99	17	5	6	21	5	22	1	4	2	5	2	2	1
496	0	1	2	9	99	17	5	6	23	5	23	1	4	2	5	1	2	1
497	0	1	2	9	2	17	5	3	10	5	11	1	1	5	2	2	2	1
498	0	1	1	9	2	17	5	6	14	11	15	1	3	1	2	2	2	1
499	0	1	1	9	3	17	5	7	11	5	12	1	1	5	2	1	1	1
500	0	1	2	9	99	17	5	2	13	5	13	1	1	6	2	3	2	1
501	1	1	2	9	3	17	5	5	5	5	5	1	1	5	2	2	2	1
502	1	1	1	9	99	17	5	5	12	5	15	1	4	2	5	1	1	1
503	1	1	1	9	2	17	5	1	11	5	12	1	4	2	3	1	1	1
504	1	1	1	9	2	17	5	4	8	11	8	1	4	2	5	1	1	1
505	1	1	2	9	99	17	5	1	6	5	8	1	4	5	5	1	1	1
506	1	1	1	9	3	17	5	6	19	5	20	1	4	2	4	1	1	1
507	1	1	2	9	2	17	5	5	5	5	6	1	4	5	5	1	1	1
508	1	1	1	9	3	17	5	6	2	5	2	1	4	5	5	1	1	1
509	1	1	2	9	2	17	5	1	0	5	1	1	4	5	3	1	1	1
510	1	1	2	9	3	17	5	2	16	5	16	1	4	5	5	1	1	1
511	1	1	2	9	3	17	5	3	12	11	13	1	4	5	3	1	1	1
512	1	1	2	9	3	17	5	7	6	5	6	1	1	2	2	1	1	1
513	1	1	1	10	2	17	5	2	19	5	20	1	6	5	1	2	2	1
514	1	1	2	9	3	17	5	1	21	5	21	1	4	5	3	1	1	1
515	1	1	2	9	2	17	5	5	19	5	20	1	4	5	5	1	1	1
516	1	1	2	9	2	17	5	5	13	5	13	1	4	5	5	1	1	1
517	1	1	2	9	2	17	5	1	6	5	6	1	4	5	1	1	1	1
518	1	1	2	9	2	17	5	6	12	5	12	1	4	5	3	2	2	1
519	1	1	1	9	2	17	5	6	19	5	21	1	4	5	3	1	1	1
520	1	1	2	9	2	17	5	1	19	5	20	1	1	5	3	2	2	1
521	1	1	1	9	2	17	5	2	14	1	16	1	2	5	5	1	1	1
522	1	1	2	9	2	17	5	4	4	5	5	1	3	6	1	2	1	1
523	1	1	2	10	2	17	5	6	22	5	23	1	4	5	5	1	1	1
524	1	1	1	9	2	17	5	6	13	5	14	1	4	5	5	1	1	1
525	1	1	1	9	2	17	5	7	22	5	23	1	4	5	2	1	1	1
526	1	1	2	9	2	17	5	6	19	5	20	1	4	5	5	1	1	1
527	1	1	2	9	2	17	5	7	20	5	20	1	4	5	4	1	1	1
528	1	1	2	9	2	17	5	5	23	5	1	1	1	5	3	2	2	1
529	1	1	2	9	2	17	5	6	19	5	20	1	1	5	2	1	1	1
530	1	1	2	9	2	17	5	7	11	5	11	1	1	5	4	2	2	1
531	1	1	2	9	2	17	5	3	21	5	21	1	4	5	3	1	1	1
532	1	1	2	9	99	17	5	4	9	5	19	1	1	2	4	2	2	1
533	1	1	1	9	2	17	5	4	20	5	22	1	4	5	5	1	1	1
534	1	1	1	9	2	17	5	2	19	5	19	1	1	5	2	1	1	1
535	1	1	1	9	2	17	5	6	16	5	16	1	4	5	5	1	1	1
536	1	1	2	9	2	17	5	1	11	5	12	1	4	5	5	1	1	1
537	1	1	1	9	2	17	5	6	15	5	16	1	4	5	1	1	1	1
538	1	1	1	9	2	17	5	2	21	5	22	1	3	5	1	1	1	1
539	1	1	2	9	2	17	5	2	19	5	20	1	4	5	4	1	1	1
540	1	1	2	9	2	17	5	4	14	5	15	1	1	5	3	1	1	1
541	1	1	1	9	2	17	5	4	20	5	20	1	4	5	2	1	1	1
542	1	1	2	9	2	17	5	2	9	5	9	1	1	5	2	1	1	1
543	1	1	2	9	2	17	5	4	16	11	17	1	4	5	5	1	1	1
544	1	1	2	9	2	17	5	1	0	5	0	1	4	2	3	1	1	1
545	1	1	2	9	3	17	5	4	8	5	8	1	4	5	5	1	1	1
546	1	1	1	9	2	17	5	5	20	5	21	1	4	5	5	1	1	1
547	1	1	2	9	2	17	5	7	11	5	12	1	2	5	4	1	1	1
548	1	1	2	9	2	17	5	3	13	5	13	1	4	5	2	1	1	1
549	1	1	2	9	2	17	5	7	17	5	17	1	1	5	2	1	4	1
550	1	1	2	9	2	17	5	4	10	5	10	1	4	5	3	1	1	1
551	1	1	1	9	2	17	5	2	15	5	16	1	3	5	2	2	1	1
552	1	1	1	9	2	17	5	1	17	5	18	1	4	5	1	1	2	1
553	1	1	2	9	2	17	5	3	14	5	15	1	4	5	5	1	1	1
554	1	1	2	2	3	17	5	5	10	12	11	1	2	3	5	1	1	1
555	1	1	1	9	2	17	5	1	21	11	22	1	3	2	1	2	1	1
556	1	1	1	9	2	17	5	2	7	5	7	1	4	5	1	1	1	1
557	1	1	2	9	2	17	5	7	9	5	9	1	4	5	5	1	1	1
558	1	1	2	9	2	17	5	5	12	5	12	1	4	5	5	1	1	1
559	1	1	2	9	2	17	5	6	14	11	14	1	4	5	2	1	1	1
560	1	1	1	9	2	17	5	7	7	5	8	1	1	5	2	2	2	1
561	1	1	1	9	3	17	5	5	6	5	6	1	1	2	4	2	4	1
562	1	1	2	9	99	17	5	1	10	5	10	1	6	5	1	2	2	1
563	1	1	2	9	2	17	5	2	0	5	1	1	1	2	3	2	2	1
564	1	1	2	9	3	17	5	2	17	5	21	1	4	5	4	1	1	1
565	1	1	2	9	99	17	5	5	7	5	8	1	1	5	3	2	2	1
566	1	1	2	9	3	17	5	6	7	5	7	1	4	5	5	2	2	1
567	1	1	2	9	3	17	5	7	14	5	14	1	4	5	3	2	1	1
568	1	1	2	9	3	17	5	3	20	5	21	1	1	5	2	2	2	1
569	1	1	2	9	2	17	5	7	23	5	23	1	4	5	1	1	1	1
570	1	1	2	9	2	17	5	2	22	5	23	1	4	5	3	1	1	1
571	1	1	2	9	2	17	5	1	7	5	7	1	4	5	5	1	1	1
572	1	1	1	9	2	17	5	7	6	5	6	1	4	5	2	1	1	1
573	1	1	2	9	2	17	5	7	16	5	16	1	4	5	1	1	2	1
574	1	1	2	2	3	17	5	2	20	5	20	1	6	5	1	2	2	1
575	1	1	2	9	3	17	5	1	12	5	12	1	4	5	5	1	1	1
576	1	1	2	9	3	17	5	3	14	5	14	1	4	5	5	1	1	1
577	1	1	2	9	2	17	5	1	23	5	0	1	4	6	4	2	2	1
578	1	1	1	9	2	17	5	6	9	5	10	1	4	5	1	1	1	1
579	1	1	2	9	3	17	5	3	19	5	15	1	6	5	5	2	2	1
580	1	1	2	9	2	17	5	7	1	5	1	1	4	2	5	2	1	1
581	1	1	2	9	2	17	5	3	14	5	15	1	4	5	5	1	1	1
582	1	1	2	9	2	17	5	5	15	5	15	1	3	5	1	1	1	1
583	1	1	2	9	3	17	5	4	23	5	23	1	4	2	3	2	1	1
584	1	1	2	9	2	17	5	3	1	5	2	1	4	2	1	1	2	1
585	1	1	2	9	3	17	5	4	8	5	10	1	4	5	3	1	1	1
586	1	1	2	9	2	17	5	5	2	5	3	1	3	5	2	2	2	1
587	1	1	2	9	2	17	5	2	19	5	20	1	4	2	3	1	1	1
588	1	1	1	9	2	17	5	5	19	5	19	1	6	2	1	3	2	1
589	1	1	2	9	99	17	5	1	18	5	19	1	3	5	5	2	2	1
590	1	1	2	9	2	17	5	3	20	5	21	1	4	5	5	2	2	1
591	1	1	2	9	99	17	5	1	11	5	12	1	4	2	4	2	2	1
592	1	1	1	9	2	17	5	2	13	5	14	1	1	6	3	2	2	1
593	1	1	1	9	2	17	5	5	17	5	17	1	4	5	2	1	1	1
594	1	1	2	9	3	17	5	1	11	5	0	1	4	5	5	1	1	1
595	1	1	2	9	3	17	5	4	18	5	19	1	4	5	5	1	1	1
596	1	1	1	9	2	17	5	1	15	5	16	1	4	5	5	1	4	1
597	1	1	2	9	2	17	5	6	21	5	23	1	4	5	5	2	2	1
598	1	1	1	9	3	17	5	7	19	5	19	1	4	5	5	1	1	1
599	1	1	1	9	99	17	5	1	2	5	4	1	7	5	4	2	2	1
600	1	1	2	9	99	17	5	4	0	5	1	1	4	5	5	1	1	1
601	1	1	2	9	3	17	5	1	20	5	20	1	4	5	4	1	1	1
602	1	1	2	9	3	17	5	7	19	5	19	1	6	5	1	2	2	1
603	1	1	1	9	2	17	5	5	15	5	15	1	6	5	1	2	2	1
604	1	1	2	9	2	17	5	4	7	5	8	1	4	5	5	1	1	1
605	1	1	1	9	2	17	5	5	19	5	20	1	1	5	2	2	2	1
606	1	1	2	9	2	17	5	2	23	5	0	1	1	6	3	2	2	1
607	1	1	2	9	3	17	5	7	23	5	1	1	4	5	1	2	2	1
608	1	1	2	9	3	17	5	3	4	5	6	1	6	5	1	3	2	1
609	1	1	2	9	3	17	5	6	20	5	21	1	1	5	4	2	2	1
610	1	1	1	9	99	17	5	6	15	5	17	1	4	5	3	1	1	1
611	1	1	1	9	2	17	5	5	3	5	4	1	3	5	5	2	1	1
612	1	1	2	9	2	17	5	6	20	5	20	1	4	5	1	1	1	1
613	1	1	1	9	2	17	5	5	3	5	4	1	1	5	1	2	2	1
614	1	1	2	9	2	17	5	5	4	5	4	1	4	2	5	1	1	1
615	1	1	2	9	3	17	5	7	0	5	2	1	3	5	3	2	1	1
616	1	1	1	9	2	17	5	3	1	5	1	1	3	6	2	2	2	1
617	1	1	1	9	2	17	5	4	7	5	8	1	4	5	3	1	1	1
618	1	1	1	9	2	17	5	6	21	5	23	1	3	5	3	2	2	1
619	1	1	1	9	2	17	5	6	16	5	17	1	4	2	3	1	1	1
620	1	1	1	9	99	17	5	4	23	5	2	1	3	5	1	2	2	1
621	1	1	1	9	2	17	5	7	3	5	4	1	4	5	1	1	1	1
622	1	1	1	9	2	17	5	4	11	11	12	1	3	2	1	2	1	3
623	1	1	2	9	3	17	5	7	10	5	11	1	4	5	4	2	1	1
624	1	1	2	9	3	17	5	7	17	5	18	1	4	5	1	1	1	1
625	1	1	2	9	3	17	5	3	2	5	2	1	1	5	4	2	2	1
626	1	1	2	9	99	17	5	7	23	5	1	1	7	5	5	2	2	1
627	1	1	2	9	99	17	5	1	18	5	19	1	4	5	5	1	1	1
628	1	1	2	9	99	17	5	2	0	5	1	1	3	5	1	2	1	1
629	1	1	1	9	2	17	5	3	22	5	22	1	4	5	5	2	2	1
630	1	1	1	9	2	17	5	4	9	5	10	1	4	5	5	1	1	1
631	1	1	2	9	2	17	5	6	17	5	16	1	7	5	4	2	2	1
632	1	1	1	10	2	17	5	4	14	5	15	1	4	5	1	1	1	1
633	1	1	1	9	2	17	5	1	19	5	22	1	4	5	1	1	4	1
634	1	1	1	9	2	17	5	7	2	5	3	1	6	5	1	3	2	1
635	1	1	1	9	2	17	5	7	23	1	23	1	1	5	3	2	2	1
636	1	1	1	10	99	17	5	4	11	5	12	1	4	2	1	1	1	1
637	1	1	2	9	3	17	5	3	15	5	18	1	1	2	3	2	2	1
638	1	1	1	9	3	17	5	5	21	5	21	1	1	2	3	2	2	1
639	1	1	2	9	99	17	5	7	1	5	2	1	3	2	3	1	2	1
640	1	1	1	9	2	17	5	1	2	5	4	1	4	2	5	2	1	1
641	1	1	1	9	2	17	5	5	17	5	18	1	8	2	4	2	2	1
642	1	1	2	9	2	17	5	1	8	5	9	1	4	2	5	2	2	1
643	1	1	2	9	2	17	5	5	16	5	16	1	4	2	1	1	1	1
644	1	1	1	9	2	17	5	5	23	11	3	1	2	2	3	1	1	1
645	1	1	1	9	2	17	5	1	15	5	15	1	3	1	1	1	1	1
646	1	1	1	9	3	17	5	3	11	5	11	1	4	5	4	1	1	1
647	1	1	2	9	3	17	5	4	15	5	15	1	4	5	5	1	1	1
648	1	1	2	9	3	17	5	3	2	5	12	1	6	5	1	3	2	1
649	1	1	2	9	3	17	5	3	23	5	23	1	6	5	1	2	2	1
650	1	1	2	9	3	17	5	4	17	5	18	1	4	5	1	1	1	1
651	1	1	2	9	3	17	5	2	8	5	9	1	4	5	2	1	1	1
652	1	1	2	9	3	17	5	1	9	5	10	1	4	5	5	1	1	1
653	1	1	2	9	3	17	5	5	14	5	15	1	4	5	5	1	1	1
654	1	1	2	9	3	17	5	3	5	5	6	1	3	5	1	1	1	1
655	1	1	2	9	3	17	5	2	1	5	1	1	4	5	1	1	1	1
656	1	1	2	9	3	17	5	3	8	5	9	1	3	5	1	2	2	1
657	1	1	2	9	3	17	5	7	19	5	20	1	4	5	5	1	1	1
658	1	1	1	10	3	17	5	1	12	5	12	1	4	5	5	1	1	1
659	1	1	2	9	2	17	5	1	13	5	14	1	4	5	4	2	2	1
660	1	1	1	9	2	17	5	3	17	5	18	1	4	5	5	1	1	1
661	1	1	2	9	2	17	5	7	15	5	19	1	6	5	1	3	2	1
662	1	1	1	9	2	17	5	3	18	5	19	1	4	5	4	1	1	1
663	1	1	2	9	3	17	5	5	12	5	13	1	4	2	3	1	1	1
664	1	1	2	9	3	17	5	6	20	5	20	1	4	2	4	1	4	1
665	1	1	2	9	3	17	5	2	21	5	21	1	6	2	1	2	2	1
666	1	1	2	9	3	17	5	7	21	5	21	1	1	2	2	1	1	1
667	1	1	2	9	99	17	5	4	17	5	18	1	4	2	5	1	1	1
668	1	1	2	9	2	17	5	2	12	5	13	1	4	2	5	1	1	1
669	1	1	2	9	2	17	5	7	20	5	21	1	4	2	4	1	1	1
670	1	1	2	9	2	17	5	1	23	5	23	1	3	2	1	3	2	1
671	1	1	1	9	2	17	5	1	20	5	20	1	4	2	3	1	1	1
672	1	1	2	9	2	17	5	1	19	11	20	1	4	2	1	2	1	1
673	1	1	1	9	2	17	5	3	1	1	17	1	3	2	2	1	1	1
674	1	1	1	9	99	17	5	3	4	5	4	1	7	5	7	3	2	1
675	1	1	2	9	3	17	5	1	16	5	17	1	3	5	1	2	2	1
676	1	1	2	9	3	17	5	1	15	5	0	1	3	5	3	3	2	1
677	1	1	2	9	3	17	5	6	12	5	12	1	6	5	1	2	1	1
678	1	1	2	9	3	17	5	6	19	5	20	1	6	5	1	3	2	1
679	1	1	2	9	3	17	5	2	2	5	21	1	4	5	3	2	1	1
680	1	1	1	9	99	17	5	1	18	5	19	1	4	5	5	1	1	1
681	1	1	2	9	99	17	5	7	6	5	7	1	3	5	1	2	1	1
682	1	1	2	9	2	17	5	1	23	5	23	1	4	5	1	1	1	1
683	1	1	2	10	2	17	5	3	2	5	2	1	4	5	2	1	1	1
684	1	1	2	9	3	17	5	6	21	5	21	1	4	2	3	1	1	1
685	1	1	2	9	3	17	5	5	15	5	15	1	6	2	1	1	2	1
686	1	1	2	9	3	17	5	7	22	5	22	1	1	2	2	2	2	1
687	1	1	2	9	3	17	5	6	1	5	1	1	4	2	1	2	2	1
688	1	1	2	9	99	17	5	5	22	5	23	1	4	2	4	2	2	1
689	1	1	1	10	2	17	5	5	18	5	19	1	4	2	4	1	1	1
690	1	1	2	9	2	17	5	6	7	5	8	1	4	2	4	1	1	1
691	1	1	2	9	2	17	5	2	22	5	22	1	4	2	3	1	1	1
692	1	1	1	9	2	17	5	2	20	5	21	1	4	2	5	1	1	1
693	1	1	2	9	3	17	5	2	2	5	2	1	4	5	5	1	1	1
694	1	1	2	9	3	17	5	2	1	5	2	1	3	5	1	2	2	1
695	1	1	2	9	3	17	5	2	12	5	13	1	1	5	3	2	2	1
696	1	1	1	9	2	17	5	7	3	5	4	1	3	5	1	2	2	1
697	1	1	1	9	2	17	5	1	14	5	15	1	4	5	3	1	1	1
698	1	1	2	9	3	17	5	3	17	12	17	1	4	2	3	1	1	1
699	1	1	2	9	3	17	5	2	6	5	8	1	4	2	4	1	1	1
700	1	1	2	9	3	17	5	5	20	5	22	1	4	2	5	1	2	1
701	1	1	2	9	3	17	5	1	12	5	13	1	4	2	1	1	4	1
702	1	1	2	9	3	17	5	2	14	5	14	1	1	2	2	1	2	1
703	1	1	2	9	3	17	5	3	12	5	13	1	4	2	3	1	1	1
704	1	1	2	9	2	17	5	6	10	5	10	1	4	2	4	1	1	1
705	1	1	2	9	2	17	5	2	3	5	4	1	7	2	1	1	2	1
706	1	1	2	9	2	17	5	4	17	5	18	1	4	2	2	1	1	1
707	1	1	2	9	2	17	5	3	20	11	20	1	4	2	3	1	1	1
708	1	1	2	9	2	17	5	3	20	11	20	1	4	2	2	1	1	1
709	1	1	2	9	3	17	5	2	22	1	22	1	3	2	2	1	1	1
710	1	1	1	9	99	17	5	2	0	5	1	1	4	6	1	1	1	1
711	1	1	2	9	3	17	5	4	0	5	3	1	1	5	1	3	2	1
712	1	1	2	9	3	17	5	4	1	5	1	1	4	5	1	1	1	1
713	1	1	2	9	3	17	5	2	8	5	9	1	4	5	5	2	1	1
714	1	1	2	9	3	17	5	2	9	5	16	1	4	5	1	2	2	1
715	1	1	2	9	3	17	5	2	16	5	18	1	1	5	4	2	2	1
716	1	1	1	9	99	17	5	2	0	5	1	1	4	5	1	1	1	1
717	1	1	1	9	2	17	5	6	11	5	11	1	4	5	3	1	1	1
718	1	1	1	9	2	17	5	4	7	5	8	1	4	5	5	1	1	1
719	1	1	1	9	2	17	5	2	12	5	12	1	6	5	1	2	1	1
720	1	1	1	9	2	17	5	7	9	5	10	1	4	5	1	2	2	1
721	1	1	1	9	2	17	5	6	3	5	3	1	4	5	5	1	1	1
722	1	1	1	9	2	17	5	6	22	5	22	1	2	5	5	1	1	1
723	1	1	1	9	2	17	5	7	23	5	23	1	4	5	1	1	1	1
724	1	1	1	9	2	17	5	7	1	5	2	1	4	5	1	1	1	1
725	1	1	1	9	2	17	5	3	21	5	21	1	4	5	5	1	1	1
726	1	1	2	9	2	17	5	6	22	5	23	1	3	5	1	1	1	1
727	1	1	1	9	2	17	5	5	9	5	9	1	6	5	1	2	2	1
728	1	1	2	9	2	17	5	4	19	5	19	1	3	5	3	2	1	1
729	1	1	1	9	2	17	5	3	20	5	21	1	3	5	2	2	1	1
730	1	1	2	9	3	17	5	1	2	5	3	1	3	2	1	1	1	1
731	1	1	2	9	2	17	5	2	0	5	1	1	4	2	1	1	1	1
732	1	1	2	9	2	17	5	3	11	5	12	1	1	2	3	2	4	1
733	1	1	2	9	2	17	5	3	11	5	11	1	1	2	3	2	4	1
734	1	1	1	9	2	17	5	6	22	5	22	1	4	2	3	1	1	1
735	1	1	1	9	3	17	5	5	12	5	13	1	4	5	1	1	2	1
736	1	1	2	9	3	17	5	4	14	5	14	1	1	5	2	1	1	1
737	1	1	2	9	99	17	5	3	18	5	20	1	4	5	5	1	1	1
738	1	1	1	9	99	17	5	7	21	5	0	1	6	5	1	1	2	1
739	1	1	2	9	99	17	5	5	15	5	16	1	4	5	5	2	1	1
740	1	1	2	9	2	17	5	2	12	5	13	1	4	5	1	1	1	1
741	1	1	1	9	2	17	5	7	15	5	15	1	4	5	5	2	2	1
742	1	1	1	9	2	17	5	3	14	5	14	1	4	5	3	1	1	1
743	1	1	1	9	2	17	5	5	7	5	8	1	4	5	1	1	4	1
744	1	1	2	9	2	17	5	3	22	5	23	1	4	5	3	1	1	1
745	1	1	2	9	3	17	5	4	9	5	9	1	4	2	5	1	1	1
746	1	1	2	9	3	17	5	6	20	5	20	1	1	2	4	2	2	1
747	1	1	2	9	3	17	5	4	7	5	7	1	4	2	1	2	1	1
748	1	1	2	9	3	17	5	7	20	5	21	1	4	2	4	1	1	1
749	1	1	2	9	3	17	5	4	9	5	9	1	4	2	5	1	1	1
750	1	1	2	9	3	17	5	1	20	5	20	1	4	2	1	1	1	1
751	1	1	2	9	99	17	5	2	21	5	21	1	4	2	1	1	2	1
752	1	1	2	9	2	17	5	1	20	5	21	1	4	2	2	1	2	1
753	1	1	1	9	2	17	5	3	2	5	2	1	4	2	5	1	1	1
754	1	1	1	9	2	17	5	1	18	5	18	1	4	2	1	1	1	1
755	1	1	1	9	2	17	5	7	21	5	22	1	4	2	1	2	2	1
756	1	1	1	9	2	17	5	6	11	5	15	1	2	2	3	1	1	1
757	1	1	1	9	2	17	5	6	22	5	22	1	1	2	4	2	2	1
758	1	1	2	9	3	17	5	2	15	5	16	1	3	1	2	1	1	1
759	1	1	2	9	3	17	5	1	17	5	14	1	1	5	2	1	1	1
760	1	1	1	9	2	17	5	3	23	11	3	1	4	2	1	1	1	1
761	1	1	1	9	2	17	5	2	0	5	1	1	3	5	5	1	1	1
762	1	1	1	9	99	17	5	2	18	5	18	1	4	5	5	2	2	1
763	1	1	2	9	3	17	5	1	11	5	11	1	4	5	5	1	1	1
764	1	1	2	9	2	17	5	4	7	5	22	1	4	5	5	1	1	1
765	1	1	2	9	2	17	5	7	17	5	17	1	4	5	5	1	1	1
766	1	1	1	9	2	17	5	3	0	5	2	1	1	5	2	2	2	1
767	1	1	1	9	2	17	5	5	22	5	23	1	4	5	3	1	1	1
768	1	1	2	9	3	17	5	7	20	5	21	1	1	5	3	2	2	1
769	1	1	1	9	2	17	5	4	13	5	14	1	4	5	5	1	1	1
770	1	1	2	9	2	17	5	3	19	5	19	1	3	5	2	1	1	1
771	1	1	2	9	2	17	5	1	18	5	18	1	4	5	2	1	1	1
772	1	1	2	9	3	17	5	2	15	12	15	1	1	3	2	1	1	1
773	1	1	2	9	3	17	5	1	12	11	12	1	4	3	5	1	1	1
774	1	1	2	9	2	17	5	4	21	12	22	1	4	2	2	1	1	1
775	1	1	1	9	2	17	5	1	8	5	9	1	4	2	5	1	1	1
776	1	1	2	9	2	17	5	7	12	5	12	1	4	2	3	1	1	1
777	1	1	2	9	3	17	5	6	12	11	12	1	4	2	2	1	1	1
778	1	1	1	9	2	17	5	1	20	5	21	1	4	5	5	1	1	1
779	1	1	1	9	2	17	5	7	18	5	19	1	4	5	5	1	1	1
780	1	1	1	9	2	17	5	2	22	5	22	1	3	5	1	1	1	1
781	1	1	2	9	2	17	5	5	13	5	13	1	3	5	5	1	1	1
782	1	1	1	9	2	17	5	4	17	5	18	1	3	5	3	1	1	1
783	1	1	1	9	2	17	5	6	14	5	14	1	3	2	1	1	1	1
784	1	1	2	9	3	17	5	6	23	11	23	1	4	2	1	2	1	1
785	1	1	1	9	2	17	5	3	18	11	19	1	4	1	4	1	1	1
786	1	1	2	9	3	17	5	4	20	12	21	1	4	6	2	1	1	3
787	1	1	2	9	3	17	5	7	15	5	15	1	3	5	1	2	1	1
788	1	1	2	9	3	17	5	1	20	5	20	1	1	5	2	1	1	1
789	1	1	2	9	2	17	5	1	20	5	20	1	4	5	5	1	1	1
790	1	1	1	9	2	17	5	2	10	5	10	1	4	5	5	2	1	1
791	1	1	1	9	2	17	5	5	1	5	1	1	3	5	7	2	1	1
792	1	1	1	9	2	17	5	4	12	5	12	1	4	5	2	1	1	1
793	1	1	2	9	99	17	5	3	20	5	21	1	2	6	3	1	1	1
794	1	1	2	9	3	17	5	2	21	5	21	1	4	5	5	2	1	1
795	1	1	2	9	3	17	5	7	19	5	19	1	4	5	5	1	1	1
796	1	1	2	9	3	17	5	3	20	5	21	1	4	5	5	1	1	1
797	1	1	1	9	3	17	5	2	12	5	12	1	4	5	2	1	1	1
798	1	1	2	9	3	17	5	3	18	5	18	1	3	5	1	2	1	1
799	1	1	2	9	3	17	5	7	17	5	18	1	3	5	1	1	1	1
800	1	1	1	9	2	17	5	3	17	5	18	1	2	2	3	1	1	4
801	1	1	1	9	2	17	5	1	20	5	21	1	3	2	1	1	1	1
802	1	1	1	9	2	17	5	6	18	5	18	1	3	5	1	1	1	1
803	1	1	1	9	2	17	5	1	22	5	23	1	6	5	1	2	2	1
804	1	1	1	9	2	17	5	5	17	5	17	1	4	5	5	1	1	1
805	1	1	1	9	2	17	5	4	15	5	15	1	4	5	5	1	1	1
806	1	1	1	9	2	17	5	2	12	5	13	1	4	5	4	1	1	1
807	1	1	1	9	2	17	5	2	11	1	11	1	4	2	5	1	1	1
808	0	2	1	9	2	17	5	6	14	5	14	1	1	2	4	1	2	1
809	0	2	2	9	3	17	5	1	18	5	18	1	4	5	3	1	1	1
810	0	2	1	9	2	17	5	1	11	5	12	1	4	5	1	1	2	1
811	0	2	2	9	3	17	5	2	13	5	14	1	1	5	2	2	2	1
812	0	2	2	9	3	17	5	6	22	5	22	1	4	5	5	1	1	1
813	0	2	1	9	2	17	5	6	12	5	12	1	3	5	3	2	2	1
814	0	2	1	9	2	17	5	6	22	5	23	1	1	5	2	2	2	1
815	0	2	1	9	2	17	5	4	22	5	23	1	3	5	3	1	1	1
816	0	2	2	9	3	17	5	2	8	5	9	1	4	5	5	1	1	1
817	0	2	1	9	2	17	5	6	22	5	22	1	4	5	5	1	1	1
818	0	2	2	2	3	17	5	4	18	5	18	1	4	2	3	1	1	1
819	0	2	1	9	2	17	5	5	20	5	23	1	4	5	3	1	1	1
820	0	2	1	9	2	17	5	5	23	5	23	1	4	5	1	1	1	1
821	0	2	2	2	3	17	5	3	23	5	23	1	4	5	5	1	1	1
822	0	2	1	9	2	17	5	4	3	5	3	1	1	5	3	2	2	1
823	0	2	1	9	2	17	5	7	17	5	17	1	4	5	3	1	1	1
824	0	2	1	9	2	17	5	1	17	5	18	1	4	5	4	1	1	1
825	0	2	1	9	99	17	5	2	23	5	23	1	4	5	1	1	1	1
826	0	2	2	9	3	17	5	7	14	5	15	1	4	5	1	1	1	1
827	0	2	2	9	2	17	5	7	19	5	20	1	4	5	5	1	1	1
828	0	2	2	9	3	17	5	6	20	5	21	1	1	5	4	2	2	1
829	0	2	2	9	3	17	5	3	14	5	15	1	4	5	4	1	1	1
830	0	2	1	9	3	17	5	1	2	5	5	1	4	5	1	1	1	1
831	0	2	1	9	3	17	5	3	21	5	22	1	1	5	3	2	2	1
832	0	2	1	9	99	17	5	7	23	5	0	1	4	5	1	1	1	1
833	0	2	1	9	2	17	5	6	21	5	22	1	4	5	5	1	1	1
834	0	2	1	9	2	17	5	4	23	5	1	1	4	5	3	1	1	1
835	0	2	2	9	99	17	5	1	4	5	5	1	6	5	1	2	2	1
836	0	2	1	9	3	17	5	5	16	5	17	1	4	5	4	1	1	1
837	0	2	1	9	99	17	5	1	0	5	0	1	4	5	5	2	2	1
838	0	2	1	9	99	17	5	1	5	5	5	1	4	5	5	1	1	1
839	0	2	2	9	2	17	5	2	2	5	4	1	4	5	3	1	1	1
840	0	2	1	9	2	17	5	6	4	5	5	1	4	5	3	1	1	1
841	0	2	1	9	2	17	5	1	2	5	3	1	4	5	5	2	2	1
842	0	2	1	9	3	17	5	1	15	5	15	1	2	2	3	1	1	1
843	0	2	2	9	3	17	5	6	20	5	21	1	6	5	1	2	2	1
844	0	2	2	9	3	17	5	7	0	5	0	1	1	5	3	1	2	1
845	0	2	2	9	99	17	5	7	0	5	1	1	4	5	2	2	1	1
846	0	2	2	9	2	17	5	3	23	5	0	1	4	5	2	1	1	1
847	0	2	1	9	2	17	5	7	3	5	3	1	4	5	5	1	1	1
848	0	2	1	9	2	17	5	7	13	5	13	1	4	5	5	1	1	1
849	0	2	1	9	2	17	5	6	20	5	21	1	1	5	3	1	1	1
850	0	2	2	9	3	17	5	7	17	12	17	1	4	5	1	1	1	1
851	0	2	2	9	3	17	5	3	22	5	23	1	6	5	1	2	2	1
852	0	2	2	9	3	17	5	1	5	5	6	1	4	5	5	1	1	1
853	0	2	2	9	3	17	5	7	13	5	16	1	4	5	3	1	1	1
854	0	2	2	9	3	17	5	3	23	5	23	1	4	5	3	1	1	1
855	0	2	2	9	3	17	5	4	16	5	17	1	4	5	5	1	1	1
856	0	2	2	9	3	17	5	7	20	5	21	1	4	5	3	1	1	1
857	0	2	1	9	2	17	5	3	18	5	19	1	4	5	2	1	1	1
858	0	2	1	9	2	17	5	6	20	5	21	1	4	5	1	1	1	1
859	0	2	1	9	2	17	5	7	17	5	18	1	4	5	3	1	1	1
860	0	2	1	9	2	17	5	6	0	5	1	1	4	5	5	2	2	1
861	0	2	2	9	3	17	5	1	18	11	19	1	4	5	1	1	1	1
862	0	2	1	9	99	17	5	6	3	5	4	1	4	2	5	1	1	1
863	0	2	2	9	3	17	5	3	1	5	1	1	4	5	5	2	2	1
864	0	2	2	9	3	17	5	1	8	5	9	1	6	5	1	2	2	1
865	0	2	2	9	3	17	5	5	17	5	18	1	3	5	1	1	1	1
866	0	2	1	9	3	17	5	6	19	5	20	1	4	5	1	1	1	1
867	0	2	2	9	3	17	5	5	13	5	14	1	6	5	1	3	2	1
868	0	2	2	2	3	17	5	1	12	5	13	1	4	5	5	1	1	1
869	0	2	1	9	3	17	5	2	18	5	19	1	4	5	3	2	2	1
870	0	2	1	9	3	17	5	5	16	5	17	1	4	5	2	1	1	1
871	0	2	2	9	3	17	5	5	18	5	19	1	4	5	3	1	1	1
872	0	2	1	9	3	17	5	5	15	5	15	1	1	5	4	2	2	1
873	0	2	2	9	3	17	5	7	0	5	1	1	4	5	1	2	2	1
874	0	2	2	9	99	17	5	3	17	5	18	1	4	5	5	1	1	1
875	0	2	1	9	99	17	5	7	20	5	21	1	4	5	1	1	1	1
876	0	2	1	9	2	17	5	5	21	5	21	1	4	5	1	1	1	1
877	0	2	1	9	2	17	5	4	1	5	1	1	3	5	4	2	1	1
878	0	2	1	9	3	17	5	7	2	5	3	1	4	2	1	2	2	1
879	0	2	2	9	99	17	5	3	23	5	1	1	4	2	4	2	2	1
880	0	2	1	10	99	17	5	2	0	5	1	1	4	5	5	1	2	1
881	0	2	1	9	99	17	5	1	0	5	3	1	4	5	3	2	2	1
882	0	2	1	9	99	17	5	7	15	5	15	1	3	5	3	1	2	1
883	0	2	2	9	3	17	5	2	16	5	17	1	3	5	1	2	2	1
884	0	2	2	9	3	17	5	7	19	5	21	1	4	5	5	1	1	1
885	0	2	2	9	3	17	5	6	8	5	8	1	6	5	1	1	1	1
886	0	2	2	9	3	17	5	5	4	5	5	1	4	5	5	2	1	1
887	0	2	2	9	3	17	5	5	4	5	5	1	4	5	5	2	1	1
888	0	2	1	9	3	17	5	7	19	5	20	1	4	5	5	2	1	1
889	0	2	2	9	3	17	5	4	22	5	0	1	4	5	5	1	1	1
890	0	2	1	2	99	17	5	7	23	5	23	1	4	5	3	1	2	1
891	0	2	1	9	99	17	5	6	22	5	23	1	4	5	5	2	2	1
892	0	2	1	9	99	17	5	1	3	5	3	1	3	5	1	2	1	1
893	0	2	1	9	2	17	5	1	15	5	15	1	4	5	5	2	1	1
894	0	2	1	9	2	17	5	7	23	5	0	1	4	5	5	1	1	1
895	0	2	2	9	2	17	5	7	22	5	22	1	6	5	1	2	2	1
896	0	2	1	9	2	17	5	2	0	5	1	1	4	5	1	1	1	1
897	0	2	1	9	2	17	5	6	2	5	2	1	4	5	2	2	2	1
898	0	2	1	9	2	17	5	2	17	5	18	1	1	5	3	1	2	1
899	0	2	1	9	2	17	5	5	12	5	12	1	4	5	4	1	1	1
900	0	2	1	9	2	17	5	5	12	5	12	1	4	5	4	1	1	1
901	0	2	1	9	2	17	5	6	23	5	23	1	3	5	3	1	1	1
902	0	2	2	2	99	17	5	7	5	5	5	1	4	5	3	1	1	1
903	0	2	2	9	3	17	5	1	13	5	13	1	4	5	1	1	1	1
904	0	2	2	9	3	17	5	2	0	5	1	1	4	5	1	1	1	1
905	0	2	2	9	3	17	5	7	0	5	1	1	3	5	5	1	1	1
906	0	2	2	9	3	17	5	1	16	5	19	1	4	3	3	1	1	1
907	0	2	1	9	3	17	5	7	12	5	12	1	1	5	3	1	1	1
908	0	2	2	9	3	17	5	4	0	5	9	1	6	5	1	2	2	1
909	0	2	2	9	2	17	5	2	0	5	0	1	4	5	1	1	1	1
910	0	2	1	9	2	17	5	1	20	5	20	1	4	2	3	1	1	1
911	0	2	2	9	3	17	5	3	14	5	15	1	4	5	5	2	2	1
912	0	2	1	9	3	17	5	7	22	5	23	1	4	5	5	1	1	1
913	0	2	1	9	99	17	5	6	15	5	23	1	4	5	5	1	1	1
914	0	2	2	9	3	17	5	1	19	5	20	1	4	2	1	2	2	1
915	0	2	2	9	99	17	5	2	2	5	3	1	3	6	2	2	2	1
916	0	2	1	9	99	17	5	3	1	5	2	1	3	5	5	2	2	1
917	0	2	2	9	99	17	5	1	15	5	16	1	4	5	5	1	2	1
918	0	2	1	9	3	17	5	4	17	5	18	1	4	5	2	1	1	1
919	0	2	1	9	3	17	5	7	4	5	4	1	4	5	5	2	2	1
920	0	2	2	9	3	17	5	3	11	5	11	1	4	5	5	2	2	1
921	0	2	1	9	3	17	5	2	4	5	5	1	4	5	1	1	1	1
922	0	2	1	9	3	17	5	1	1	5	1	1	3	5	1	1	1	1
923	0	2	1	2	3	17	5	1	0	5	2	1	4	5	3	1	1	1
924	0	2	2	9	3	17	5	2	17	5	18	1	3	5	5	1	1	1
925	0	2	2	9	3	17	5	6	23	5	0	1	3	5	1	1	1	1
926	0	2	1	9	99	17	5	1	21	5	22	1	4	5	5	2	2	1
927	0	2	1	9	2	17	5	3	3	5	4	1	4	5	5	2	1	1
928	0	2	1	9	2	17	5	3	10	5	17	1	4	5	1	1	1	1
929	0	2	2	9	99	17	5	7	3	5	5	1	4	2	3	2	2	1
930	0	2	1	2	3	17	5	6	17	5	17	1	4	2	5	1	1	1
931	0	2	1	9	3	17	5	4	0	5	1	1	4	2	3	2	2	1
932	0	2	2	9	3	17	5	4	20	5	21	1	4	2	5	2	2	1
933	0	2	2	9	3	17	5	2	23	5	0	1	2	2	5	2	2	1
934	0	2	1	9	2	17	5	3	3	5	3	1	6	2	1	2	2	1
935	0	2	2	9	99	17	5	7	12	5	12	1	4	5	5	1	1	1
936	0	2	1	9	3	17	5	4	2	5	22	1	4	5	5	2	2	1
937	0	2	1	9	3	17	5	1	19	5	19	1	4	5	5	2	2	1
938	0	2	1	9	3	17	5	5	4	5	5	1	4	5	1	2	2	1
939	0	2	1	9	3	17	5	2	1	5	3	1	4	5	5	1	1	1
940	0	2	1	9	3	17	5	7	23	5	23	1	4	5	5	1	1	1
941	0	2	1	9	3	17	5	2	1	5	2	1	4	5	5	2	2	1
942	0	2	2	9	3	17	5	3	1	5	3	1	4	5	5	2	2	1
943	0	2	2	9	3	17	5	6	23	5	0	1	4	5	3	2	2	1
944	0	2	1	9	3	17	5	6	23	5	0	1	4	5	3	2	2	1
945	0	2	2	2	3	17	5	7	21	5	20	1	3	5	1	2	2	1
946	0	2	2	9	3	17	5	3	19	5	20	1	4	5	5	1	1	1
947	0	2	2	9	3	17	5	2	21	5	22	1	4	5	5	2	2	1
948	0	2	2	9	3	17	5	7	12	5	13	1	4	5	3	2	1	1
949	0	2	1	9	99	17	5	3	4	5	4	1	4	5	5	1	1	1
950	0	2	1	9	99	17	5	5	23	5	23	1	4	5	1	1	1	1
951	0	2	1	9	99	17	5	7	19	5	20	1	4	5	2	2	2	1
952	0	2	1	9	2	17	5	6	17	5	17	1	4	5	5	2	2	1
953	0	2	1	9	2	17	5	6	17	5	17	1	4	5	5	1	1	1
954	0	2	1	9	2	17	5	1	21	5	22	1	4	5	5	2	1	1
955	0	2	1	9	2	17	5	5	12	5	13	1	4	5	5	2	2	1
956	0	2	2	9	2	17	5	4	13	5	14	1	4	5	3	1	1	1
957	0	2	1	9	2	17	5	6	17	5	17	1	4	5	3	2	2	1
958	0	2	2	9	2	17	5	2	14	5	15	1	6	3	5	3	3	1
959	0	2	1	2	99	17	5	1	11	5	11	1	8	2	4	2	2	1
960	0	2	1	2	99	17	5	1	11	5	11	1	8	2	4	2	1	1
961	0	2	2	9	99	17	5	7	23	5	1	1	4	2	1	2	2	1
962	0	2	2	9	3	17	5	6	21	5	0	1	4	2	5	1	1	1
963	0	2	1	9	99	17	5	5	1	5	1	1	1	6	7	2	1	1
964	0	2	2	9	99	17	5	6	1	5	2	1	4	6	3	1	1	1
965	0	2	1	10	99	17	5	2	15	5	16	1	4	5	5	1	1	1
966	0	2	1	9	3	17	5	1	20	5	22	1	4	5	2	1	1	1
967	0	2	1	9	3	17	5	1	23	5	1	1	4	5	7	2	2	1
968	0	2	1	9	3	17	5	1	23	5	1	1	4	5	5	2	2	1
969	0	2	1	9	99	17	5	2	14	5	14	1	1	5	2	2	2	1
970	0	2	1	9	99	17	5	1	4	5	5	1	6	5	1	2	2	1
971	0	2	1	9	99	17	5	6	0	5	0	1	4	5	3	1	1	1
972	0	2	1	9	2	17	5	1	22	5	22	1	4	5	1	1	1	1
973	0	2	1	9	2	17	5	1	19	5	20	1	4	5	1	2	2	1
974	0	2	1	9	2	17	5	1	3	5	3	1	4	5	3	2	1	1
975	0	2	2	9	3	17	5	3	1	5	2	1	4	2	5	1	1	1
976	0	2	1	9	2	17	5	3	6	5	7	1	4	2	1	1	1	1
977	0	2	1	9	2	17	5	6	9	11	9	1	3	2	1	1	2	1
978	0	2	1	9	2	17	5	2	20	5	21	1	4	6	5	2	2	1
979	0	2	1	9	99	17	5	7	10	5	11	1	4	5	5	1	1	1
980	0	2	2	9	99	17	5	6	18	5	19	1	4	5	1	1	1	1
981	0	2	1	9	3	17	5	1	23	5	23	1	4	5	1	1	1	1
982	0	2	2	9	3	17	5	5	17	5	18	1	4	5	4	2	1	1
983	0	2	2	9	3	17	5	1	17	5	18	1	4	5	5	1	1	1
984	0	2	1	9	3	17	5	3	17	5	18	1	4	5	5	1	1	1
985	0	2	1	9	99	17	5	5	18	5	19	1	4	5	2	1	1	1
986	0	2	1	9	2	17	5	6	12	5	12	1	4	5	3	2	2	1
987	0	2	1	9	2	17	5	3	20	5	21	1	4	5	1	2	1	1
988	0	2	1	9	2	17	5	2	23	5	23	1	4	5	3	2	1	1
989	0	2	2	9	3	17	5	6	22	5	23	1	1	2	3	2	2	1
990	0	2	2	9	3	17	5	2	13	5	14	1	1	2	3	2	2	1
991	0	2	2	9	3	17	5	6	19	5	19	1	4	2	5	2	1	1
992	0	2	2	9	3	17	5	1	4	5	17	1	8	2	1	2	1	1
993	0	2	1	9	99	17	5	6	13	5	14	1	4	2	2	1	1	1
994	0	2	1	9	2	17	5	6	22	5	23	1	4	2	2	2	1	1
995	0	2	2	9	3	17	5	2	15	5	8	1	4	5	1	2	1	1
996	0	2	2	9	3	17	5	2	21	5	19	1	4	5	1	1	2	1
997	0	2	1	9	3	17	5	7	8	5	9	1	4	5	4	2	1	1
998	0	2	2	9	3	17	5	1	18	5	19	1	4	5	5	1	1	1
999	0	2	2	9	3	17	5	5	15	5	16	1	4	5	5	1	1	1
1000	0	2	2	9	3	17	5	1	19	5	19	1	6	5	1	2	1	1
1001	0	2	2	9	3	17	5	2	14	5	15	1	4	5	3	2	2	1
1002	0	2	1	9	99	17	5	4	3	5	3	1	4	5	5	1	1	1
1003	0	2	2	9	99	17	5	3	2	5	3	1	4	5	5	1	1	1
1004	0	2	2	2	99	17	5	7	23	5	0	1	3	5	1	2	2	1
1005	0	2	2	9	99	17	5	1	0	5	1	1	4	5	3	2	2	1
1006	0	2	2	9	2	17	5	4	17	5	19	1	1	5	3	1	1	1
1007	0	2	1	9	2	17	5	1	10	5	11	1	6	5	1	2	2	1
1008	0	2	2	9	2	17	5	4	7	5	8	1	3	5	1	2	1	1
1009	0	2	1	9	2	17	5	4	4	5	4	1	1	5	2	2	2	1
1010	0	2	2	9	3	17	5	4	7	5	8	1	3	3	1	1	1	1
1011	0	2	2	9	3	17	5	5	21	5	22	1	1	2	1	1	1	1
1012	0	2	1	9	3	17	5	4	3	5	3	1	4	2	5	1	1	1
1013	0	2	1	2	99	17	5	4	3	5	3	1	4	2	5	1	1	1
1014	0	2	2	9	99	17	5	7	18	5	19	1	4	2	3	2	1	1
1015	0	2	1	9	2	17	5	1	16	5	20	1	4	2	4	1	1	1
1016	0	2	2	9	3	17	5	2	17	11	20	1	4	2	3	2	1	1
1017	0	2	2	9	99	17	5	2	2	11	3	1	6	1	1	3	2	1
1018	0	2	2	9	3	17	5	2	8	5	9	1	4	6	3	1	1	1
1019	0	2	1	9	99	17	5	6	22	5	22	1	4	5	5	1	1	1
1020	0	2	2	9	3	17	5	7	15	5	16	1	4	5	1	1	1	1
1021	0	2	2	9	3	17	5	7	12	5	12	1	4	5	1	1	1	1
1022	0	2	2	9	3	17	5	1	3	5	4	1	4	5	5	2	2	1
1023	0	2	2	9	3	17	5	4	8	5	8	1	4	5	3	2	1	1
1024	0	2	2	9	3	17	5	4	8	5	8	1	4	5	3	1	1	1
1025	0	2	2	9	99	17	5	6	22	5	22	1	4	5	1	1	1	1
1026	0	2	1	9	99	17	5	2	14	5	14	1	4	5	3	1	1	1
1027	0	2	1	9	99	17	5	4	22	5	23	1	1	5	3	2	2	1
1028	0	2	2	9	99	17	5	1	15	5	19	1	6	5	1	2	2	1
1029	0	2	1	9	2	17	5	2	20	5	20	1	2	5	3	1	1	1
1030	0	2	2	9	3	17	5	5	8	5	8	1	3	2	1	1	1	1
1031	0	2	2	9	3	17	5	7	20	5	1	1	4	2	1	1	1	1
1032	0	2	2	9	99	17	5	6	19	11	20	1	4	2	1	2	2	1
1033	0	2	2	9	99	17	5	6	12	11	13	1	6	2	1	2	2	1
1034	0	2	1	9	3	17	5	7	1	5	1	1	4	2	5	1	2	1
1035	0	2	1	9	2	17	5	4	17	11	18	1	4	2	5	3	2	1
1036	0	2	1	9	2	17	5	5	13	5	13	1	4	5	5	1	1	1
1037	0	2	2	9	99	17	5	1	21	5	0	1	4	2	3	2	2	1
1038	0	2	1	9	2	17	5	4	7	5	7	1	4	2	3	1	1	1
1039	0	2	1	9	2	17	5	4	16	5	16	1	8	2	5	1	1	1
1040	1	2	1	9	2	17	5	5	8	5	12	1	4	2	3	1	1	1
1041	1	2	2	9	3	17	5	7	11	5	11	1	4	5	1	1	1	1
1042	1	2	1	9	2	17	5	5	11	5	19	1	4	2	4	2	1	1
1043	1	2	2	9	2	17	5	7	20	5	20	1	4	5	5	1	1	1
1044	1	2	1	9	2	17	5	3	1	5	2	1	4	5	1	2	2	1
1045	1	2	1	9	2	17	5	7	18	5	11	1	3	5	2	1	4	1
1046	1	2	2	9	2	17	5	2	15	5	16	1	4	5	1	1	1	1
1047	1	2	2	9	3	17	5	3	10	5	11	1	4	5	4	1	1	1
1048	1	2	2	9	2	17	5	1	0	5	0	1	3	5	1	1	1	1
1049	1	2	2	9	2	17	5	6	11	5	12	1	4	5	3	1	1	1
1050	1	2	2	9	2	17	5	5	15	5	16	1	3	5	3	1	1	1
1051	1	2	2	9	3	17	5	6	2	5	3	1	6	5	1	2	2	1
1052	1	2	2	9	2	17	5	3	19	5	19	1	4	5	2	1	1	1
1053	1	2	2	9	3	17	5	5	1	5	1	1	4	5	5	1	1	1
1054	1	2	2	9	2	17	5	2	18	5	19	1	4	5	5	1	1	1
1055	1	2	2	9	2	17	5	5	1	5	1	1	4	5	1	2	2	1
1056	1	2	2	9	2	17	5	1	19	5	20	1	6	5	1	2	2	1
1057	1	2	2	9	99	17	5	6	8	5	8	1	4	5	3	2	2	1
1058	1	2	2	10	2	17	5	1	14	5	14	1	4	5	3	1	1	1
1059	1	2	1	9	2	17	5	7	20	5	21	1	4	5	1	2	2	1
1060	1	2	2	9	3	17	5	4	22	5	22	1	1	5	3	2	2	1
1061	1	2	2	9	2	17	5	6	11	5	11	1	1	5	3	2	2	1
1062	1	2	2	9	99	17	5	5	20	5	20	1	4	5	1	1	1	1
1063	1	2	2	9	99	17	5	5	20	5	20	1	4	5	2	1	1	1
1064	1	2	1	9	3	17	5	1	13	5	14	1	4	5	5	1	1	1
1065	1	2	2	9	3	17	5	7	23	5	23	1	1	5	4	2	2	1
1066	1	2	1	9	2	17	5	2	22	5	22	1	4	5	5	2	2	1
1067	1	2	2	9	2	17	5	4	20	5	20	1	4	5	1	1	1	1
1068	1	2	2	9	2	17	5	3	22	5	22	1	4	5	5	1	1	1
1069	1	2	2	9	2	17	5	6	20	5	21	1	4	5	2	1	1	1
1070	1	2	1	9	2	17	5	7	23	5	23	1	1	5	3	1	1	1
1071	1	2	1	9	2	17	5	5	13	5	14	1	4	2	3	1	1	1
1072	1	2	1	9	3	17	5	1	14	5	21	1	6	5	1	3	2	1
1073	1	2	1	9	2	17	5	4	13	5	14	1	4	2	5	1	2	1
1074	1	2	1	9	2	17	5	2	7	5	8	1	4	2	3	1	1	1
1075	1	2	1	10	3	17	5	6	17	5	18	1	4	2	3	1	1	1
1076	1	2	2	9	2	17	5	5	7	5	12	1	4	5	5	1	1	1
1077	1	2	2	9	3	17	5	5	13	5	13	1	4	5	5	1	1	1
1078	1	2	1	9	2	17	5	1	18	5	19	1	4	5	5	1	1	1
1079	1	2	1	9	99	17	5	2	1	5	1	1	4	5	3	1	1	1
1080	1	2	1	9	2	17	5	6	6	5	6	1	4	5	3	1	1	1
1081	1	2	2	9	3	17	5	7	5	5	9	1	6	5	1	2	2	1
1082	1	2	1	9	2	17	5	6	7	5	8	1	4	5	5	1	2	1
1083	1	2	2	9	99	17	5	1	21	5	22	1	4	2	4	2	2	1
1084	1	2	1	9	2	17	5	2	22	5	23	1	4	2	4	1	1	1
1085	1	2	2	9	3	17	5	7	22	5	22	1	4	5	2	1	1	1
1086	1	2	2	9	99	17	5	3	23	5	23	1	1	5	4	1	2	1
1087	1	2	2	9	99	17	5	1	19	5	20	1	3	5	1	2	1	1
1088	1	2	1	10	2	17	5	6	10	5	11	1	4	5	5	1	1	1
1089	1	2	2	9	2	17	5	7	1	5	1	1	6	5	1	3	2	1
1090	1	2	2	9	2	17	5	4	10	5	11	1	4	5	1	2	2	1
1091	1	2	1	9	2	17	5	6	3	5	5	1	3	5	1	1	1	1
1092	1	2	1	9	3	17	5	1	14	5	15	1	4	2	5	1	1	1
1093	1	2	1	9	3	17	5	7	2	5	2	1	4	2	5	1	1	1
1094	1	2	2	9	99	17	5	5	6	5	6	1	4	2	3	1	1	1
1095	1	2	1	2	2	17	5	1	10	5	12	1	4	2	2	1	1	1
1096	1	2	2	9	3	17	5	1	18	5	18	1	4	5	1	2	1	1
1097	1	2	2	9	3	17	5	4	21	5	0	1	1	5	3	2	2	1
1098	1	2	1	9	2	17	5	6	22	5	22	1	6	5	5	3	2	1
1099	1	2	2	9	3	17	5	6	5	11	5	1	3	3	3	1	1	1
1100	1	2	1	9	99	17	5	2	6	5	7	1	4	2	5	1	1	1
1101	1	2	2	9	3	17	5	3	22	5	22	1	4	2	3	1	1	1
1102	1	2	2	9	2	17	5	3	22	5	22	1	4	2	3	1	1	1
1103	1	2	1	10	2	17	5	7	12	5	13	1	3	2	3	2	1	1
1104	1	2	2	9	2	17	5	3	22	5	23	1	4	2	3	1	1	1
1105	1	2	2	9	2	17	5	4	15	5	15	1	4	5	1	1	1	1
1106	1	2	2	9	99	17	5	7	10	5	11	1	6	2	1	2	2	1
1107	1	2	1	9	2	17	5	1	19	5	13	1	4	2	5	3	2	1
1108	1	2	2	9	3	17	5	3	22	5	23	1	4	5	5	2	1	1
1109	1	2	2	9	3	17	5	6	8	5	9	1	4	5	1	1	1	1
1110	1	2	2	9	3	17	5	3	12	5	13	1	3	5	1	2	2	1
1111	1	2	2	9	3	17	5	6	1	5	1	1	4	5	5	1	1	1
1112	1	2	2	9	3	17	5	7	21	11	23	1	6	2	1	1	2	3
1113	1	2	2	9	3	17	5	1	18	5	19	1	4	2	5	1	1	1
1114	1	2	2	9	3	17	5	2	10	5	16	1	4	2	1	1	1	1
1115	1	2	2	9	3	17	5	3	12	5	13	1	1	2	3	1	1	1
1116	1	2	2	9	3	17	5	1	23	5	23	1	1	2	2	2	2	1
1117	1	2	1	9	2	17	5	5	17	5	18	1	4	2	5	1	1	1
1118	1	2	1	9	2	17	5	6	12	5	12	1	4	2	5	1	1	1
1119	1	2	1	9	2	17	5	1	0	5	20	1	4	6	3	1	1	1
1120	1	2	1	9	3	17	5	3	22	5	23	1	4	5	1	1	1	4
1121	1	2	2	9	3	17	5	2	17	5	18	1	4	5	3	1	1	1
1122	1	2	2	9	3	17	5	1	10	5	11	1	3	5	1	2	1	1
1123	1	2	1	9	3	17	5	3	16	5	17	1	3	5	1	2	2	1
1124	1	2	2	9	3	17	5	3	17	5	17	1	1	5	3	2	2	1
1125	1	2	1	9	2	17	5	1	9	5	9	1	4	5	5	1	1	1
1126	1	2	2	9	2	17	5	1	19	5	19	1	4	5	5	1	1	1
1127	1	2	1	9	2	17	5	6	11	5	12	1	4	5	5	1	1	1
1128	1	2	2	9	3	17	5	2	22	5	22	1	6	2	1	3	2	1
1129	1	2	2	9	3	17	5	3	21	5	22	1	4	2	1	1	2	1
1130	1	2	2	9	3	17	5	2	17	5	17	1	6	2	1	1	1	1
1131	1	2	2	9	3	17	5	1	12	5	12	1	4	2	3	1	1	1
1132	1	2	2	9	3	17	5	5	21	5	1	1	4	2	3	1	1	1
1133	1	2	2	9	3	17	5	1	21	5	22	1	4	2	1	1	1	1
1134	1	2	2	9	2	17	5	2	10	5	11	1	3	2	1	1	1	1
1135	1	2	2	9	2	17	5	2	10	5	11	1	4	2	3	1	1	1
1136	1	2	1	9	2	17	5	7	11	5	12	1	4	2	3	1	1	1
1137	1	2	2	9	2	17	5	7	18	5	18	1	1	6	2	1	1	1
1138	1	2	2	9	3	17	5	3	9	5	10	1	6	5	1	2	2	1
1139	1	2	2	9	99	17	5	5	21	5	21	1	4	5	3	1	1	1
1140	1	2	2	9	2	17	5	3	22	5	22	1	4	5	1	2	2	1
1141	1	2	2	9	2	17	5	2	0	5	0	1	1	5	5	2	2	1
1142	1	2	1	9	2	17	5	7	6	5	6	1	1	5	2	1	2	1
1143	1	2	1	9	2	17	5	3	20	5	20	1	1	5	2	2	2	1
1144	1	2	2	9	2	17	5	1	14	5	19	1	1	5	4	1	2	1
1145	1	2	2	9	3	17	5	7	7	5	8	1	4	2	5	1	2	1
1146	1	2	2	9	3	17	5	3	23	5	23	1	4	2	1	1	1	1
1147	1	2	2	9	3	17	5	4	0	5	0	1	4	2	1	1	1	1
1148	1	2	2	9	3	17	5	3	20	5	20	1	3	2	2	1	1	1
1149	1	2	1	9	2	17	5	2	7	5	7	1	3	2	5	1	1	1
1150	1	2	1	9	2	17	5	4	16	5	21	1	4	2	2	1	1	1
1151	1	2	2	9	3	17	5	4	16	11	16	1	4	2	2	1	1	1
1152	1	2	2	9	99	17	5	4	19	5	20	1	4	6	5	1	1	1
1153	1	2	1	9	2	17	5	3	21	5	22	1	1	2	3	1	1	1
1154	1	2	2	9	3	17	5	2	17	5	17	1	6	5	1	2	2	1
1155	1	2	2	2	3	17	5	6	22	5	23	1	4	5	5	1	1	1
1156	1	2	2	9	3	17	5	6	22	5	23	1	6	5	1	3	2	1
1157	1	2	2	9	2	17	5	5	22	5	23	1	4	5	3	1	1	1
1158	1	2	1	9	3	17	5	6	17	5	17	1	4	5	5	1	1	1
1159	1	2	2	9	3	17	5	4	20	5	20	1	4	5	2	1	2	1
1160	1	2	1	9	99	17	5	6	20	5	21	1	4	5	5	1	1	1
1161	1	2	2	9	3	17	5	5	12	5	12	1	4	5	4	2	1	1
1162	1	2	2	9	99	17	5	3	16	5	17	1	4	5	5	1	1	1
1163	1	2	2	9	2	17	5	7	21	5	22	1	6	5	1	1	1	1
1164	1	2	1	9	2	17	5	7	17	11	19	1	4	6	1	1	1	1
1165	1	2	1	9	2	17	5	1	18	5	20	1	4	5	2	1	1	1
1166	1	2	2	9	3	17	5	1	19	5	19	1	4	2	2	1	1	1
1167	1	2	2	9	3	17	5	4	20	5	20	1	4	2	3	1	1	1
1168	1	2	2	10	2	17	5	1	1	5	2	1	4	2	2	1	1	1
1169	0	1	2	9	3	17	5	7	22	5	23	3	3	5	5	2	2	1
1170	0	1	2	9	3	17	5	7	22	5	23	3	3	5	1	1	1	1
1171	0	1	2	9	3	17	5	2	1	5	2	3	1	5	5	2	1	1
1172	0	1	2	9	3	17	5	4	20	5	21	3	4	5	3	1	1	1
1173	0	1	2	9	99	17	5	3	3	5	4	3	3	5	1	2	2	1
1174	0	1	1	9	99	17	5	5	20	5	19	3	3	5	5	1	1	1
1175	0	1	1	9	2	17	5	2	18	11	21	3	2	1	3	1	1	1
1176	0	1	1	9	3	17	5	7	7	11	8	3	1	2	2	2	2	1
1177	0	1	1	9	2	17	5	5	21	11	22	3	2	1	3	1	1	1
1178	0	1	2	9	3	17	5	3	17	5	19	3	3	6	3	2	2	1
1179	0	1	1	9	3	17	5	1	16	5	16	3	1	6	2	1	1	1
1180	0	1	2	9	99	17	5	3	1	5	2	3	3	6	1	1	1	1
1181	0	1	2	9	2	17	5	1	19	11	21	3	4	4	1	1	1	1
1182	0	1	2	9	3	17	5	5	14	12	15	3	4	3	2	1	1	1
1183	0	1	1	9	3	17	5	5	19	12	20	3	4	2	3	1	1	1
1184	0	1	1	9	3	17	5	5	17	5	18	3	4	2	3	1	1	1
1185	0	1	2	9	2	17	5	4	15	5	16	3	3	2	5	1	1	1
1186	0	1	2	9	2	17	5	2	21	11	22	3	3	2	3	2	1	1
1187	0	1	2	9	2	17	5	2	22	11	22	3	6	2	1	1	2	1
1188	0	1	2	9	3	17	5	3	20	11	21	3	4	2	1	1	1	1
1189	0	1	1	10	3	17	5	6	1	11	1	3	4	2	1	1	1	1
1190	0	1	2	9	3	17	5	7	11	11	13	3	4	2	2	1	1	1
1191	0	1	1	9	99	17	5	4	6	11	7	3	4	2	5	1	1	1
1192	0	1	1	9	99	17	5	4	0	11	0	3	1	2	1	2	2	1
1193	0	1	2	9	99	17	5	6	16	11	17	3	4	2	4	1	1	1
1194	0	1	1	9	2	17	5	2	19	11	20	3	3	2	1	1	1	1
1195	0	1	1	9	2	17	5	1	15	11	22	3	6	2	1	1	1	1
1196	0	1	1	9	2	17	5	5	22	11	21	3	4	2	3	1	1	1
1197	0	1	2	9	2	17	5	7	18	11	19	3	4	2	3	1	1	1
1198	0	1	2	9	3	17	5	1	13	1	13	3	3	2	1	1	1	1
1199	0	1	1	9	2	17	5	1	22	1	0	3	3	2	1	1	1	1
1200	0	1	2	9	2	17	5	6	9	1	10	3	4	2	3	1	1	1
1201	0	1	2	9	3	17	5	6	19	11	20	3	4	1	3	1	1	1
1202	0	1	1	9	2	17	5	1	17	11	20	3	2	1	3	1	1	1
1203	0	1	1	9	2	17	5	4	12	11	21	3	1	1	2	1	1	1
1204	0	1	2	9	2	17	5	3	21	11	22	3	8	1	3	1	1	1
1205	0	1	2	9	2	17	5	5	11	11	17	3	4	1	1	1	1	1
1206	0	1	1	9	2	17	5	3	19	11	21	3	4	1	1	2	2	1
1207	0	1	1	9	2	17	5	5	0	11	0	3	4	1	1	1	1	1
1208	0	1	1	9	2	17	5	4	22	11	22	3	4	1	2	1	1	1
1209	0	1	2	9	3	17	5	5	16	12	17	3	4	3	4	2	1	1
1210	0	1	1	9	3	17	5	1	0	12	3	3	3	2	2	2	2	1
1211	0	1	1	9	3	17	5	7	10	5	10	3	4	2	1	1	1	1
1212	0	1	2	9	3	17	5	5	2	5	3	3	4	2	1	1	1	1
1213	0	1	1	9	2	17	5	6	14	11	16	3	4	2	1	1	1	1
1214	0	1	1	9	2	17	5	7	9	11	17	3	2	2	2	1	1	1
1215	0	1	1	9	2	17	5	6	12	11	12	3	1	2	2	2	2	1
1216	0	1	1	9	2	17	5	2	11	11	11	3	2	2	3	1	1	1
1217	0	1	1	9	2	17	5	3	17	11	19	3	4	2	2	1	1	1
1218	0	1	2	9	3	17	5	5	21	11	22	3	4	2	1	1	1	1
1219	0	1	2	9	99	17	5	1	3	11	3	3	4	2	5	1	1	1
1220	0	1	1	9	2	17	5	4	17	11	18	3	4	2	5	1	1	1
1221	0	1	2	10	2	17	5	2	15	11	16	3	3	2	1	1	1	1
1222	0	1	2	9	2	17	5	3	18	11	19	3	1	1	1	2	1	3
1223	0	1	2	2	3	17	5	5	16	5	16	3	4	1	3	1	1	1
1224	0	1	2	9	3	17	5	6	16	11	16	3	2	1	2	1	1	1
1225	0	1	1	9	3	17	5	4	9	11	11	3	6	1	1	1	1	1
1226	0	1	1	9	2	17	5	3	20	11	20	3	4	4	1	1	1	1
1227	0	1	1	9	2	17	5	3	17	11	18	3	4	4	4	1	1	1
1228	0	1	2	9	3	17	5	3	13	12	14	3	3	3	2	2	1	1
1229	0	1	2	9	3	17	5	1	18	12	19	3	2	2	3	1	1	1
1230	0	1	2	9	3	17	5	1	16	12	16	3	4	2	5	1	1	1
1231	0	1	1	9	2	17	5	6	22	12	23	3	4	2	1	1	1	1
1232	0	1	2	9	99	17	5	2	11	5	11	3	1	2	2	2	1	1
1233	0	1	1	9	3	17	5	4	8	5	7	3	1	2	5	2	2	1
1234	0	1	2	9	3	17	5	7	3	5	4	3	4	2	5	1	1	1
1235	0	1	1	2	99	17	5	6	1	5	1	3	4	2	2	1	1	1
1236	0	1	1	9	2	17	5	4	22	5	23	3	4	2	2	1	1	1
1237	0	1	1	9	2	17	5	1	4	5	5	3	1	2	5	2	2	1
1238	0	1	1	9	2	17	5	4	22	11	23	3	1	2	1	2	2	1
1239	0	1	1	9	2	17	5	3	22	11	0	3	4	2	4	1	1	1
1240	0	1	1	9	2	17	5	3	22	11	12	3	2	2	3	1	1	1
1241	0	1	2	9	3	17	5	5	3	11	4	3	4	2	2	1	1	1
1242	0	1	1	9	3	17	5	2	2	11	4	3	4	2	3	1	1	1
1243	0	1	2	9	3	17	5	1	4	11	4	3	4	2	1	1	1	1
1244	0	1	2	9	3	17	5	6	17	11	12	3	4	2	3	1	1	1
1245	0	1	1	9	3	17	5	1	0	11	2	3	4	2	4	2	1	1
1246	0	1	2	9	3	17	5	3	23	11	0	3	4	2	4	1	1	1
1247	0	1	2	9	2	17	5	4	17	11	19	3	4	2	5	1	1	1
1248	0	1	2	9	2	17	5	1	14	11	22	3	4	2	3	1	1	1
1249	0	1	2	9	2	17	5	1	20	11	20	3	4	2	1	1	1	1
1250	0	1	1	9	2	17	5	2	17	11	17	3	4	2	2	1	1	1
1251	0	1	2	9	2	17	5	1	1	11	1	3	3	2	1	1	1	1
1252	0	1	1	9	2	17	5	3	9	11	10	3	2	2	3	1	1	1
1253	0	1	1	9	2	17	5	1	4	11	6	3	4	2	5	1	1	1
1254	0	1	1	9	2	17	5	3	17	11	18	3	4	2	3	1	1	1
1255	0	1	1	9	3	17	5	7	13	1	9	3	4	2	2	1	1	1
1256	0	1	1	9	3	17	5	1	12	1	13	3	4	2	3	1	1	1
1257	0	1	2	9	99	17	5	4	2	1	3	3	4	2	4	1	1	1
1258	0	1	1	9	99	17	5	6	8	11	8	3	7	1	1	1	1	1
1259	0	1	1	9	2	17	5	4	17	11	19	3	1	1	1	2	1	1
1260	0	1	1	9	2	17	5	7	20	11	21	3	4	1	4	1	1	1
1261	0	1	1	9	2	17	5	1	21	11	22	3	4	1	2	1	1	1
1262	0	1	1	9	2	17	5	2	19	11	20	3	2	1	3	1	1	1
1263	0	1	1	9	2	17	5	2	15	11	20	3	2	1	3	1	1	1
1264	0	1	1	9	2	17	5	5	19	11	21	3	3	1	1	1	1	1
1265	0	1	1	9	2	17	5	2	8	11	9	3	2	1	2	1	1	1
1266	0	1	1	9	2	17	5	6	16	11	0	3	2	1	3	2	1	1
1267	0	1	1	9	2	17	5	4	16	11	17	3	2	1	2	1	1	1
1268	0	1	1	9	2	17	5	5	18	11	19	3	4	1	2	1	1	1
1269	0	1	1	9	2	17	5	7	21	11	21	3	4	1	3	1	1	1
1270	0	1	1	9	2	17	5	4	16	11	17	3	4	1	2	1	1	1
1271	0	1	2	9	3	17	5	3	15	5	16	3	1	5	2	2	1	1
1272	0	1	1	9	99	17	5	3	17	12	0	3	6	4	1	2	2	1
1273	0	1	1	9	2	17	5	3	22	11	23	3	6	4	1	1	2	1
1274	0	1	2	9	3	17	5	1	20	12	20	3	7	3	2	2	2	1
1275	0	1	1	9	3	17	5	3	20	12	23	3	1	3	5	1	2	1
1276	0	1	2	9	3	17	5	2	3	12	4	3	4	2	4	1	1	3
1277	0	1	2	9	3	17	5	4	23	12	0	3	1	2	3	1	2	1
1278	0	1	2	9	3	17	5	6	13	5	13	3	4	2	5	1	2	1
1279	0	1	2	9	3	17	5	1	22	5	16	3	3	2	3	1	1	1
1280	0	1	1	9	99	17	5	2	11	11	12	3	4	2	1	1	1	1
1281	0	1	1	9	2	17	5	4	22	11	23	3	2	2	2	1	1	1
1282	0	1	1	9	2	17	5	5	23	11	23	3	2	2	2	1	1	1
1283	0	1	1	9	2	17	5	7	22	11	23	3	4	2	1	1	1	1
1284	0	1	1	9	2	17	5	7	8	11	8	3	4	2	1	1	1	1
1285	0	1	1	9	2	17	5	3	18	11	19	3	3	2	1	1	1	1
1286	0	1	1	9	2	17	5	6	19	11	19	3	1	2	2	2	1	1
1287	0	1	1	9	2	17	5	4	12	11	17	3	4	2	2	1	1	1
1288	0	1	2	9	2	17	5	4	3	11	3	3	3	2	1	1	1	1
1289	0	1	1	9	3	17	5	2	4	11	21	3	1	2	2	1	1	1
1290	0	1	1	9	99	17	5	3	20	11	20	3	4	2	3	1	1	1
1291	0	1	1	9	2	17	5	4	16	11	22	3	6	2	1	2	2	1
1292	0	1	1	9	2	17	5	6	0	11	0	3	4	2	1	1	1	1
1293	0	1	1	10	2	17	5	7	17	11	20	3	4	2	2	1	1	1
1294	0	1	2	9	3	17	5	5	16	1	20	3	4	2	2	1	1	1
1295	0	1	2	9	3	17	5	3	3	1	4	3	2	2	1	1	1	1
1296	0	1	1	9	99	17	5	7	23	1	0	3	4	2	5	1	1	1
1297	0	1	2	9	99	17	5	2	15	1	13	3	2	2	3	1	1	1
1298	0	1	2	9	2	17	5	7	16	1	17	3	4	2	1	1	2	1
1299	0	1	1	10	2	17	5	3	18	1	18	3	4	2	1	1	1	1
1300	0	1	2	9	2	17	5	2	20	5	20	3	4	1	5	1	1	1
1301	0	1	1	9	2	17	5	6	20	5	21	3	1	1	2	2	2	1
1302	0	1	1	9	3	17	5	7	16	11	20	3	1	1	2	2	2	1
1303	0	1	1	9	2	17	5	3	21	11	21	3	4	1	1	1	1	1
1304	0	1	1	9	2	17	5	4	18	11	19	3	2	1	3	1	1	1
1305	0	1	1	9	2	17	5	4	11	11	13	3	4	1	2	2	1	1
1306	0	1	1	9	99	17	5	4	13	11	13	3	7	1	1	2	1	1
1307	0	1	1	9	2	17	5	2	15	11	22	3	2	1	3	1	1	1
1308	0	1	1	9	2	17	5	6	10	11	19	3	2	1	3	1	1	1
1309	0	1	2	9	2	17	5	5	17	11	17	3	1	1	2	2	2	1
1310	0	1	1	9	2	17	5	2	19	11	22	3	1	1	3	1	1	1
1311	0	1	1	9	2	17	5	4	17	11	21	3	2	1	3	1	1	1
1312	0	1	1	9	2	17	5	2	17	11	20	3	4	1	2	1	1	1
1313	0	1	1	9	2	17	5	6	2	11	3	3	4	1	2	1	1	1
1314	0	1	1	9	2	17	5	2	17	11	19	3	4	1	1	2	1	1
1315	0	1	1	9	2	17	5	2	17	11	17	3	2	1	2	2	2	1
1316	0	1	1	9	3	17	5	2	12	12	12	3	4	3	1	1	1	1
1317	0	1	2	2	3	17	5	4	1	5	1	3	4	2	1	1	2	3
1318	0	1	2	9	3	17	5	6	8	12	10	3	4	2	3	2	2	1
1319	0	1	1	9	3	17	5	7	23	12	23	3	4	2	1	1	1	1
1320	0	1	2	9	3	17	5	7	18	5	19	3	4	2	2	1	2	1
1321	0	1	1	9	99	17	5	7	0	5	1	3	1	2	2	2	2	1
1322	0	1	2	9	99	17	5	7	0	11	1	3	1	2	2	2	2	1
1323	0	1	2	9	3	17	5	5	16	11	20	3	3	2	1	1	1	1
1324	0	1	1	9	2	17	5	5	11	11	11	3	3	2	1	1	1	1
1325	0	1	2	9	2	17	5	7	17	11	18	3	1	2	2	2	1	1
1326	0	1	1	9	2	17	5	3	18	11	20	3	4	2	2	1	1	1
1327	0	1	1	9	99	17	5	1	1	11	2	3	4	2	1	1	1	1
1328	0	1	1	9	3	17	5	2	18	11	18	3	3	2	1	1	2	1
1329	0	1	1	9	3	17	5	5	3	11	4	3	3	2	1	1	1	1
1330	0	1	1	9	2	17	5	2	21	11	21	3	6	2	1	1	1	1
1331	0	1	1	9	2	17	5	5	16	11	21	3	3	2	2	2	2	1
1332	0	1	2	9	2	17	5	7	14	1	18	3	4	2	1	1	1	1
1333	0	1	1	9	3	17	5	7	18	11	18	3	4	1	1	2	2	1
1334	0	1	1	9	2	17	5	4	18	11	19	3	3	1	3	1	2	1
1335	0	1	1	9	2	17	5	4	18	11	19	3	3	1	3	1	2	1
1336	0	1	2	9	2	17	5	4	11	11	12	3	4	1	1	1	1	1
1337	0	1	1	9	2	17	5	5	18	11	18	3	1	1	2	2	2	1
1338	0	1	1	9	2	17	5	5	18	11	18	3	4	1	2	1	2	1
1339	0	1	1	9	2	17	5	1	10	11	10	3	2	1	3	2	1	1
1340	0	1	1	9	2	17	5	7	1	11	1	3	3	1	5	1	1	1
1341	0	1	1	9	2	17	5	5	16	5	17	3	1	6	2	2	2	1
1342	0	1	1	9	99	17	5	1	1	5	2	3	1	5	1	2	2	1
1343	0	1	1	9	99	17	5	7	1	5	2	3	4	5	5	1	1	1
1344	0	1	1	9	99	17	5	1	1	5	2	3	4	5	5	1	1	1
1345	0	1	1	9	99	17	5	1	1	5	2	3	4	5	1	1	1	1
1346	0	1	2	9	2	17	5	3	14	5	15	3	3	5	5	1	1	1
1347	0	1	1	9	2	17	5	1	3	5	4	3	4	5	2	1	1	1
1348	0	1	1	9	3	17	5	3	10	12	11	3	2	3	4	2	2	1
1349	0	1	1	9	99	17	5	2	6	5	7	3	1	2	3	1	2	1
1350	0	1	1	9	3	17	5	2	7	5	8	3	6	2	1	2	2	1
1351	0	1	2	9	3	17	5	1	22	5	22	3	1	2	2	1	2	1
1352	0	1	1	9	2	17	5	3	11	11	13	3	4	2	2	1	1	1
1353	0	1	2	9	99	17	5	7	22	11	0	3	4	2	5	2	2	1
1354	0	1	2	9	99	17	5	2	22	11	0	3	7	2	1	2	2	1
1355	0	1	2	9	99	17	5	5	0	11	1	3	4	2	1	2	2	1
1356	0	1	2	9	99	17	5	5	15	11	15	3	4	2	1	2	2	1
1357	0	1	1	2	99	17	5	4	2	11	3	3	4	2	5	2	2	1
1358	0	1	1	9	99	17	5	7	17	11	19	3	4	2	2	1	1	1
1359	0	1	1	9	2	17	5	6	20	1	20	3	4	2	1	1	2	1
1360	0	1	1	9	3	17	5	7	19	5	20	3	1	1	1	2	1	1
1361	0	1	1	9	2	17	5	4	15	11	15	3	3	1	1	1	2	1
1362	0	1	1	9	2	17	5	1	10	1	10	3	6	6	1	1	1	1
1363	0	1	2	9	3	17	5	6	17	5	18	3	4	5	5	1	1	1
1364	0	1	1	9	3	17	5	6	21	5	21	3	4	5	5	1	1	1
1365	0	1	1	2	3	17	5	6	22	11	23	3	4	5	2	1	1	1
1366	0	1	1	9	3	17	5	1	11	12	12	3	3	3	3	2	1	1
1367	0	1	1	9	2	17	5	5	8	5	9	3	4	3	5	2	2	1
1368	0	1	1	9	2	17	5	5	1	11	2	3	4	3	4	1	1	1
1369	0	1	1	9	3	17	5	4	18	5	19	3	4	2	1	2	1	1
1370	0	1	1	9	3	17	5	3	10	5	18	3	3	2	1	2	2	1
1371	0	1	1	2	99	17	5	7	20	5	20	3	4	2	5	2	2	1
1372	0	1	1	9	2	17	5	5	19	5	22	3	4	2	5	1	1	1
1373	0	1	2	9	99	17	5	7	22	11	0	3	1	2	2	2	2	1
1374	0	1	1	9	2	17	5	2	1	11	1	3	1	2	1	2	2	1
1375	0	1	1	9	2	17	5	1	12	11	12	3	1	2	2	1	1	1
1376	0	1	1	9	2	17	5	1	16	11	16	3	6	2	1	2	2	1
1377	0	1	1	9	2	17	5	2	10	11	11	3	6	2	1	1	1	1
1378	0	1	1	9	2	17	5	1	2	11	2	3	4	2	1	1	2	1
1379	0	1	1	9	2	17	5	2	19	11	20	3	4	2	1	1	1	1
1380	0	1	2	2	2	17	5	7	2	11	13	3	7	2	4	1	1	1
1381	0	1	1	9	2	17	5	1	1	11	1	3	4	2	1	1	1	1
1382	0	1	1	9	2	17	5	1	22	11	23	3	4	2	3	1	1	1
1383	0	1	2	9	99	17	5	2	12	1	12	3	1	2	2	2	2	1
1384	0	1	1	9	3	17	5	7	21	1	21	3	4	2	5	2	2	1
1385	0	1	2	9	3	17	5	5	20	1	22	3	1	2	4	2	1	1
1386	0	1	1	9	3	17	5	1	9	1	11	3	4	2	1	2	1	1
1387	0	1	1	9	99	17	5	3	23	1	0	3	4	2	1	2	2	1
1388	0	1	1	9	2	17	5	4	17	11	18	3	1	1	3	2	2	1
1389	0	1	1	9	3	17	5	2	18	11	19	3	1	1	2	2	2	1
1390	0	1	1	9	2	17	5	3	18	11	18	3	4	1	1	1	2	1
1391	0	1	1	9	2	17	5	7	15	11	16	3	3	1	1	2	1	1
1392	0	1	1	9	2	17	5	5	11	11	13	3	1	1	2	2	2	1
1393	0	1	1	9	2	17	5	1	17	11	17	3	1	1	2	2	2	1
1394	0	1	1	9	2	17	5	6	20	11	22	3	4	1	2	1	1	1
1395	0	1	1	9	2	17	5	4	16	11	19	3	4	1	2	1	1	1
1396	0	1	1	9	99	17	5	5	0	99	1	3	3	6	2	2	2	1
1397	0	1	2	9	99	17	5	6	21	5	23	3	4	5	2	1	1	1
1398	0	1	1	9	2	17	5	3	6	11	13	3	4	4	4	1	1	3
1399	0	1	1	9	2	17	5	2	19	11	20	3	3	4	1	1	1	1
1400	0	1	1	9	99	17	5	5	12	12	13	3	4	3	5	2	1	1
1401	0	1	1	9	99	17	5	4	20	12	21	3	3	3	1	1	2	1
1402	0	1	1	9	99	17	5	7	22	5	1	3	1	2	4	2	2	1
1403	0	1	1	9	99	17	5	1	0	5	1	3	2	2	5	2	1	1
1404	0	1	1	9	2	17	5	5	14	5	16	3	4	2	3	1	1	1
1405	0	1	1	9	2	17	5	1	15	5	17	3	4	2	3	2	2	1
1406	0	1	1	9	2	17	5	7	22	11	23	3	3	2	2	1	1	1
1407	0	1	2	9	99	17	5	6	23	11	23	3	4	2	5	1	2	1
1408	0	1	1	9	99	17	5	2	1	11	2	3	4	2	1	1	2	1
1409	0	1	2	9	2	17	5	6	13	11	16	3	3	2	1	1	1	1
1410	0	1	1	9	2	17	5	2	15	11	15	3	3	2	1	2	1	1
1411	0	1	1	9	2	17	5	3	22	11	22	3	3	2	1	1	1	1
1412	0	1	1	9	2	17	5	3	20	11	20	3	4	2	7	1	1	1
1413	0	1	1	9	2	17	5	4	23	11	23	3	3	2	1	1	1	1
1414	0	1	1	9	2	17	5	2	16	11	13	3	4	2	3	1	1	1
1415	0	1	2	9	2	17	5	4	12	11	22	3	4	2	2	1	1	1
1416	0	1	2	9	2	17	5	1	11	11	12	3	1	2	2	2	1	1
1417	0	1	2	9	99	17	5	3	19	11	19	3	4	2	2	2	2	1
1418	0	1	1	9	2	17	5	3	19	11	20	3	4	2	1	1	1	1
1419	0	1	1	9	99	17	5	3	0	1	1	3	1	2	7	2	2	1
1420	0	1	2	9	99	17	5	6	20	5	21	3	1	1	2	2	2	1
1421	0	1	2	9	2	17	5	5	18	5	19	3	2	1	2	1	1	1
1422	0	1	2	9	2	17	5	6	18	11	20	3	7	1	4	3	2	1
1423	0	1	1	9	2	17	5	5	17	11	18	3	4	1	1	2	2	1
1424	0	1	2	9	2	17	5	4	17	11	21	3	4	1	3	1	1	1
1425	0	1	1	9	2	17	5	3	17	11	14	3	2	1	3	1	1	1
1426	0	1	1	9	2	17	5	7	19	11	20	3	2	1	2	1	2	1
1427	0	1	1	9	2	17	5	3	22	1	22	3	4	6	1	1	1	1
1428	0	1	2	2	3	17	5	4	21	5	22	3	4	5	5	1	1	1
1429	0	1	2	9	3	17	5	3	17	11	17	3	4	3	1	2	2	1
1430	0	1	2	9	3	17	5	4	21	12	22	3	4	2	2	1	1	1
1431	0	1	2	9	99	17	5	2	9	5	10	3	1	2	2	2	2	1
1432	0	1	1	9	3	17	5	3	15	5	17	3	6	2	1	2	2	1
1433	0	1	1	9	99	17	5	4	21	5	23	3	2	2	2	2	2	1
1434	0	1	1	9	2	17	5	1	7	5	8	3	4	2	1	1	1	1
1435	0	1	1	9	2	17	5	1	1	5	1	3	3	2	2	2	2	1
1436	0	1	1	9	2	17	5	3	19	11	20	3	1	2	2	2	2	1
1437	0	1	2	9	3	17	5	7	7	11	7	3	1	2	2	1	1	1
1438	0	1	1	9	2	17	5	5	20	11	21	3	4	2	1	1	1	1
1439	0	1	1	9	2	17	5	6	21	11	22	3	4	2	1	1	1	1
1440	0	1	1	9	2	17	5	4	21	11	22	3	4	2	1	1	1	1
1441	0	1	1	9	2	17	5	6	16	11	17	3	8	2	4	2	2	1
1442	0	1	1	9	2	17	5	7	18	11	19	3	2	2	3	1	1	1
1443	0	1	2	9	2	17	5	3	17	11	22	3	1	2	2	1	1	1
1444	0	1	1	9	2	17	5	2	18	11	20	3	2	2	3	2	2	1
1445	0	1	1	9	2	17	5	5	17	11	18	3	4	2	3	1	1	1
1446	0	1	1	9	2	17	5	5	15	11	16	3	3	2	1	1	1	1
1447	0	1	1	9	2	17	5	4	9	11	21	3	1	2	2	1	1	1
1448	0	1	1	9	2	17	5	4	18	11	20	3	3	2	3	2	1	1
1449	0	1	1	9	2	17	5	5	21	11	22	3	4	2	2	1	1	1
1450	0	1	1	9	99	17	5	7	12	11	13	3	1	2	2	2	2	1
1451	0	1	2	9	99	17	5	3	17	11	17	3	2	2	2	1	2	1
1452	0	1	2	9	3	17	5	6	5	11	6	3	1	2	2	2	2	1
1453	0	1	1	9	99	17	5	1	0	11	1	3	1	2	3	2	2	1
1454	0	1	1	9	2	17	5	3	20	11	22	3	1	2	2	1	1	1
1455	0	1	1	9	2	17	5	4	19	11	19	3	4	2	3	2	1	1
1456	0	1	1	2	99	17	5	4	8	1	9	3	6	2	1	2	2	1
1457	0	1	1	9	99	17	5	6	8	99	8	3	4	1	5	2	2	1
1458	0	1	1	9	2	17	5	4	21	11	22	3	4	1	1	1	1	1
1459	0	1	1	9	2	17	5	7	21	11	21	3	1	1	2	2	2	1
1460	0	1	2	9	2	17	5	2	18	11	21	3	1	1	2	1	1	1
1461	0	1	1	9	2	17	5	4	18	11	20	3	2	1	3	2	2	1
1462	0	1	1	9	2	17	5	7	11	11	14	3	4	1	3	1	1	1
1463	0	1	1	9	2	17	5	5	17	11	18	3	1	1	2	2	2	1
1464	0	1	1	9	2	17	5	4	16	11	19	3	2	1	3	2	1	1
1465	0	1	1	9	2	17	5	3	19	11	20	3	1	1	4	2	2	1
1466	0	1	1	9	2	17	5	3	18	11	19	3	1	1	2	1	1	1
1467	0	1	1	9	2	17	5	7	9	11	11	3	4	1	3	1	1	1
1468	0	1	1	9	2	17	5	3	6	11	7	3	4	1	2	1	1	1
1469	0	1	1	9	2	17	5	6	13	11	13	3	4	6	3	2	2	1
1470	0	1	1	9	2	17	5	4	17	11	18	3	4	4	1	1	1	3
1471	0	1	2	9	99	17	5	6	9	11	9	3	4	3	5	2	2	1
1472	0	1	1	9	2	17	5	4	9	11	18	3	4	2	4	2	2	3
1473	0	1	1	9	2	17	5	6	10	11	14	3	4	2	4	1	1	3
1474	0	1	2	9	3	17	5	6	1	5	2	3	2	2	1	1	1	1
1475	0	1	2	9	99	17	5	7	13	5	15	3	4	2	1	1	1	1
1476	0	1	1	9	99	17	5	3	10	5	11	3	4	2	2	1	1	1
1477	0	1	2	9	99	17	5	4	0	11	0	3	4	2	1	1	1	1
1478	0	1	2	9	2	17	5	6	6	11	7	3	6	2	1	1	1	1
1479	0	1	1	9	2	17	5	5	16	11	18	3	4	2	2	2	2	1
1480	0	1	1	9	2	17	5	6	22	11	23	3	4	2	3	2	2	1
1481	0	1	2	9	3	17	5	2	20	11	21	3	1	2	2	2	1	1
1482	0	1	2	9	3	17	5	6	23	11	1	3	3	2	4	1	1	1
1483	0	1	2	9	3	17	5	3	22	11	20	3	3	2	7	1	1	1
1484	0	1	1	9	3	17	5	2	9	11	19	3	4	2	1	1	1	1
1485	0	1	1	9	2	17	5	2	20	11	20	3	1	2	2	1	1	1
1486	0	1	1	9	2	17	5	4	19	1	20	3	4	2	2	1	1	1
1487	0	1	1	9	2	17	5	4	10	1	20	3	4	2	2	1	1	1
1488	0	1	1	9	3	17	5	3	13	5	13	3	4	1	1	1	1	1
1489	0	1	2	9	2	17	5	5	10	11	18	3	1	1	1	2	2	1
1490	0	1	1	9	2	17	5	4	8	11	8	3	1	1	3	2	2	1
1491	0	1	1	9	2	17	5	3	17	11	18	3	1	1	2	1	1	1
1492	0	1	1	9	2	17	5	7	18	11	19	3	4	1	1	1	1	1
1493	0	1	1	9	2	17	5	5	15	11	16	3	1	1	3	2	2	1
1494	0	1	1	9	2	17	5	6	17	11	18	3	1	1	2	1	1	1
1495	0	1	1	9	2	17	5	7	19	11	21	3	4	1	3	1	1	1
1496	0	1	1	9	2	17	5	3	18	11	18	3	1	1	2	1	1	1
1497	0	1	2	9	99	17	5	7	16	99	17	3	2	6	3	1	1	4
1498	0	1	1	9	2	17	5	2	17	99	18	3	4	6	3	1	1	4
1499	0	1	2	9	3	17	5	4	8	12	9	3	6	6	1	1	2	1
1500	0	1	1	9	2	17	5	1	17	11	18	3	4	6	1	1	1	1
1501	0	1	2	9	3	17	5	2	1	1	14	3	1	6	2	2	1	1
1502	0	1	2	9	3	17	5	7	3	12	5	3	4	3	5	2	2	1
1503	0	1	2	9	3	17	5	5	4	12	4	3	6	3	1	2	2	1
1504	0	1	2	9	3	17	5	5	22	12	23	3	4	3	1	1	1	1
1505	0	1	2	9	3	17	5	2	14	12	15	3	1	3	3	1	1	1
1506	0	1	2	9	3	17	5	6	15	12	16	3	3	3	1	1	1	1
1507	0	1	2	9	3	17	5	5	23	11	0	3	6	2	1	1	2	1
1508	0	1	2	9	3	17	5	1	21	11	21	3	6	2	1	1	1	1
1509	0	1	1	9	99	17	5	5	22	11	23	3	8	2	7	1	1	1
1510	0	1	2	9	3	17	5	6	17	11	21	3	4	2	1	1	1	1
1511	0	1	1	9	2	17	5	1	11	5	12	3	4	1	2	1	1	1
1512	0	1	2	9	3	17	5	1	19	11	19	3	1	1	7	2	2	1
1513	0	1	2	9	2	17	5	4	18	11	21	3	4	1	1	1	1	1
1514	0	1	1	9	2	17	5	5	17	11	20	3	4	1	1	1	1	1
1515	0	1	2	9	2	17	5	4	13	11	13	3	4	1	2	2	1	1
1516	0	1	1	2	2	17	5	1	21	1	22	3	4	1	1	1	1	1
1517	0	1	2	10	99	17	5	3	10	11	16	3	2	1	3	2	1	1
1518	0	1	1	9	99	17	5	2	0	5	0	3	4	6	5	1	1	1
1519	0	1	2	9	3	17	5	5	8	12	8	3	3	3	1	1	1	1
1520	0	1	2	9	3	17	5	4	18	12	21	3	6	2	1	2	1	3
1521	0	1	1	9	3	17	5	7	12	1	13	3	3	2	3	1	1	1
1522	0	1	2	9	3	17	5	6	3	12	4	3	1	3	2	2	1	3
1523	0	1	2	9	3	17	5	2	20	12	20	3	4	3	2	1	1	1
1524	0	1	1	10	3	17	5	3	10	1	18	3	4	2	2	1	1	1
1525	0	1	2	9	3	17	5	1	20	5	21	3	4	2	5	2	1	1
1526	0	1	1	9	3	17	5	2	16	5	17	3	2	6	3	1	1	1
1527	0	1	2	9	3	17	5	4	12	11	16	3	4	1	1	1	1	1
1528	0	1	2	9	3	17	5	1	20	5	21	3	4	2	2	1	1	1
1529	0	1	1	9	3	17	5	3	17	11	19	3	3	2	7	1	1	1
1530	0	1	1	9	3	17	5	7	10	1	11	3	3	2	1	1	1	1
1531	0	1	2	9	3	17	5	3	14	12	14	3	4	3	1	1	1	1
1532	0	1	2	9	3	17	5	2	2	11	6	3	4	2	5	1	1	3
1533	0	1	2	9	3	17	5	2	3	5	5	3	4	2	5	1	1	3
1534	0	1	2	9	99	17	5	7	15	11	16	3	1	2	2	1	1	1
1535	0	1	1	9	2	17	5	1	10	5	19	3	4	6	7	1	1	1
1536	0	1	1	9	2	17	5	1	22	11	22	3	4	2	5	1	1	3
1537	0	1	1	9	2	17	5	5	19	11	0	3	4	2	3	1	1	1
1538	0	1	1	9	2	17	5	2	17	11	22	3	4	1	3	1	1	1
1539	0	1	1	9	2	17	5	6	16	11	17	3	2	1	3	1	1	1
1540	0	1	1	9	2	17	5	7	14	99	14	3	4	6	2	1	1	1
1541	0	1	1	9	2	17	5	1	3	5	20	3	4	6	2	1	1	1
1542	0	1	1	9	2	17	5	2	0	11	0	3	8	2	2	1	1	1
1543	0	1	1	9	2	17	5	6	3	11	4	3	4	2	1	1	1	1
1544	0	1	1	9	2	17	5	4	2	5	4	3	3	5	1	1	1	1
1545	0	1	1	9	2	17	5	2	1	1	11	3	4	2	1	1	1	1
1546	0	1	1	9	2	17	5	7	1	11	1	3	4	1	1	1	1	1
1547	0	1	2	9	2	17	5	5	10	11	12	3	4	1	5	1	1	1
1548	0	1	2	9	2	17	5	6	10	11	12	3	4	1	5	1	1	1
1549	0	1	2	9	2	17	5	1	0	11	21	3	2	1	1	1	1	1
1550	0	1	2	9	2	17	5	2	0	11	15	3	2	2	5	1	1	1
1551	0	1	2	9	2	17	5	6	16	11	0	3	4	1	3	1	1	1
1552	0	1	1	9	2	17	5	3	10	11	18	3	2	1	3	1	1	1
1553	0	1	1	9	2	17	5	5	12	11	13	3	1	1	4	2	2	1
1554	0	1	1	9	2	17	5	1	19	11	21	3	2	2	3	1	1	1
1555	0	1	1	9	2	17	5	5	1	5	7	3	4	6	2	1	1	1
1556	0	1	1	9	2	17	5	7	18	5	19	3	3	6	3	2	2	1
1557	0	1	2	9	2	17	5	3	23	11	0	3	4	1	4	1	1	3
1558	0	1	2	9	2	17	5	7	17	11	20	3	2	2	3	2	2	1
1559	0	1	2	9	2	17	5	5	0	5	2	3	3	5	5	1	1	1
1560	0	1	2	9	2	17	5	4	22	11	23	3	4	2	1	1	1	1
1561	0	1	2	9	2	17	5	7	21	1	22	3	4	6	1	1	1	1
1562	1	1	1	9	2	17	5	6	16	5	17	3	4	5	5	1	1	1
1563	1	1	1	9	99	17	5	6	1	5	2	3	4	5	3	1	1	1
1564	1	1	2	9	3	17	5	6	0	1	1	3	3	2	3	1	1	1
1565	1	1	2	9	3	17	5	5	0	5	1	3	4	6	2	1	1	1
1566	1	1	2	9	99	17	5	2	2	12	3	3	4	2	1	1	1	1
1567	1	1	2	9	2	17	5	6	15	11	15	3	4	1	5	1	1	1
1568	1	1	1	9	2	17	5	3	12	11	18	3	3	2	3	1	1	1
1569	1	1	2	9	3	17	5	1	9	1	10	3	3	2	1	1	1	1
1570	1	1	1	9	2	17	5	7	20	11	20	3	3	6	3	1	1	1
1571	1	1	1	9	2	17	5	2	17	11	17	3	2	2	3	1	1	1
1572	1	1	1	9	2	17	5	7	15	11	18	3	3	2	1	1	1	1
1573	1	1	1	2	2	17	5	6	14	5	14	3	4	6	5	1	1	1
1574	1	1	1	9	2	17	5	4	2	5	3	3	3	6	1	1	1	1
1575	1	1	1	9	2	17	5	1	23	11	23	3	4	6	2	1	1	1
1576	1	1	2	9	3	17	5	7	2	11	3	3	3	6	1	1	2	1
1577	1	1	2	9	2	17	5	7	14	1	14	3	4	4	3	1	1	1
1578	1	1	2	9	3	17	5	1	17	12	17	3	1	3	2	2	2	1
1579	1	1	1	9	2	17	5	7	1	5	1	3	4	2	2	1	1	1
1580	1	1	1	9	2	17	5	4	2	5	2	3	4	2	1	1	1	1
1581	1	1	2	9	2	17	5	6	15	5	15	3	3	2	3	1	1	1
1582	1	1	1	9	2	17	5	3	15	5	16	3	3	2	2	1	1	1
1583	1	1	1	9	2	17	5	5	3	11	3	3	1	2	1	2	1	1
1584	1	1	2	9	2	17	5	4	9	11	9	3	4	2	2	1	1	1
1585	1	1	2	9	2	17	5	4	11	11	12	3	4	2	2	1	1	1
1586	1	1	2	9	3	17	5	7	13	11	13	3	3	2	1	1	1	1
1587	1	1	2	9	3	17	5	2	19	11	22	3	1	2	2	2	2	1
1588	1	1	1	9	2	17	5	4	22	11	22	3	1	2	1	1	1	1
1589	1	1	1	9	2	17	5	3	15	11	16	3	1	2	3	1	1	1
1590	1	1	1	9	2	17	5	7	1	11	2	3	4	2	5	1	1	1
1591	1	1	1	9	2	17	5	5	12	11	16	3	4	2	1	1	1	1
1592	1	1	1	9	2	17	5	3	11	11	12	3	4	2	3	1	1	1
1593	1	1	1	9	2	17	5	5	18	11	19	3	4	2	5	1	1	1
1594	1	1	1	9	2	17	5	5	16	11	17	3	3	2	1	1	1	1
1595	1	1	1	9	2	17	5	6	16	11	17	3	2	2	3	1	1	1
1596	1	1	1	9	2	17	5	7	22	11	2	3	1	2	3	2	2	1
1597	1	1	1	9	2	17	5	5	19	11	20	3	3	2	2	1	1	1
1598	1	1	1	9	99	17	5	5	21	1	22	3	3	2	1	1	1	1
1599	1	1	1	9	2	17	5	5	16	11	18	3	2	1	3	2	1	1
1600	1	1	1	9	2	17	5	5	16	11	12	3	1	1	4	2	2	1
1601	1	1	1	9	2	17	5	6	18	11	20	3	4	1	1	1	1	1
1602	1	1	2	9	2	17	5	2	11	11	12	3	3	1	1	1	1	1
1603	1	1	1	9	2	17	5	1	17	11	17	3	3	1	1	1	1	1
1604	1	1	1	9	2	17	5	3	16	11	17	3	3	1	1	1	1	1
1605	1	1	1	9	2	17	5	3	19	11	22	3	2	1	3	1	1	1
1606	1	1	2	9	2	17	5	3	15	11	16	3	2	1	3	1	1	1
1607	1	1	2	9	2	17	5	5	14	11	15	3	8	1	4	2	1	1
1608	1	1	1	9	2	17	5	6	11	11	11	3	4	1	2	1	1	1
1609	1	1	1	9	2	17	5	5	19	11	20	3	4	1	3	1	1	1
1610	1	1	1	9	2	17	5	5	18	11	19	3	3	1	3	1	1	1
1611	1	1	1	9	2	17	5	7	20	11	22	3	2	1	3	1	1	1
1612	1	1	1	9	2	17	5	7	14	11	16	3	2	1	4	1	1	1
1613	1	1	1	9	2	17	5	3	16	11	16	3	2	1	3	1	1	1
1614	1	1	1	9	2	17	5	7	20	11	22	3	1	1	2	2	2	1
1615	1	1	1	9	2	17	5	1	14	11	15	3	2	1	2	2	4	1
1616	1	1	1	9	2	17	5	3	18	11	19	3	4	1	3	2	1	1
1617	1	1	1	9	2	17	5	6	19	11	21	3	2	1	3	1	1	1
1618	1	1	1	9	2	17	5	5	19	11	21	3	2	1	3	1	1	1
1619	1	1	1	9	2	17	5	2	15	11	16	3	4	1	5	1	1	1
1620	1	1	2	9	2	17	5	6	13	11	14	3	4	1	1	1	1	1
1621	1	1	1	9	2	17	5	7	12	11	13	3	2	1	3	1	1	1
1622	1	1	2	9	2	17	5	1	18	11	19	3	1	1	3	1	1	1
1623	1	1	2	9	2	17	5	2	16	11	17	3	1	1	2	1	1	1
1624	1	1	1	9	2	17	5	4	19	11	8	3	2	1	3	1	1	1
1625	1	1	1	9	2	17	5	5	15	11	21	3	2	1	3	1	1	1
1626	1	1	1	9	2	17	5	1	19	11	20	3	4	1	2	1	1	1
1627	1	1	1	9	2	17	5	6	10	11	12	3	2	1	3	1	1	1
1628	1	1	2	9	99	17	5	4	15	12	16	3	3	6	1	2	1	1
1629	1	1	1	9	99	17	5	7	1	5	2	3	4	6	5	1	1	1
1630	1	1	1	9	2	17	5	2	22	11	23	3	1	6	3	2	2	1
1631	1	1	1	9	2	17	5	5	13	11	15	3	4	4	2	1	1	4
1632	1	1	1	9	2	17	5	3	17	1	17	3	2	4	3	1	1	1
1633	1	1	2	9	3	17	5	6	19	12	20	3	4	3	4	1	1	1
1634	1	1	2	9	3	17	5	4	18	99	19	3	3	2	3	2	4	1
1635	1	1	2	9	2	17	5	1	0	12	0	3	2	2	2	1	1	1
1636	1	1	2	9	2	17	5	7	11	12	11	3	1	2	3	1	2	1
1637	1	1	2	9	2	17	5	2	22	12	22	3	3	2	1	2	2	1
1638	1	1	1	9	2	17	5	6	10	5	10	3	4	2	3	1	1	1
1639	1	1	1	9	2	17	5	3	17	5	22	3	4	2	3	1	1	1
1640	1	1	1	9	2	17	5	1	17	5	20	3	4	2	3	1	1	1
1641	1	1	1	9	2	17	5	3	16	11	17	3	3	2	7	1	1	1
1642	1	1	1	9	2	17	5	4	18	11	19	3	2	2	3	1	1	1
1643	1	1	1	9	2	17	5	2	18	11	18	3	4	2	3	1	1	1
1644	1	1	1	9	3	17	5	1	22	11	23	3	4	2	2	1	1	1
1645	1	1	1	9	2	17	5	5	10	11	11	3	4	2	4	1	1	1
1646	1	1	1	10	2	17	5	2	7	11	18	3	1	2	4	1	4	1
1647	1	1	1	9	2	17	5	2	11	11	21	3	4	2	1	1	1	1
1648	1	1	2	9	2	17	5	6	10	11	10	3	4	2	1	2	1	1
1649	1	1	1	9	2	17	5	2	17	11	19	3	2	2	3	1	1	1
1650	1	1	2	9	2	17	5	7	14	11	14	3	2	2	3	1	1	1
1651	1	1	2	9	2	17	5	7	23	11	23	3	4	2	2	1	1	1
1652	1	1	1	9	2	17	5	6	23	11	1	3	4	2	3	1	1	1
1653	1	1	1	9	2	17	5	2	6	1	12	3	1	2	2	1	1	1
1654	1	1	1	9	2	17	5	3	20	1	19	3	2	2	1	1	1	1
1655	1	1	1	9	2	17	5	7	19	1	22	3	3	2	4	1	1	1
1656	1	1	1	9	2	17	5	5	16	1	18	3	2	2	3	1	1	1
1657	1	1	2	9	2	17	5	5	1	1	1	3	3	2	3	1	1	1
1658	1	1	1	9	2	17	5	7	8	1	9	3	2	2	3	1	1	1
1659	1	1	2	9	3	17	5	3	5	11	10	3	1	1	2	1	1	1
1660	1	1	1	9	2	17	5	6	16	11	20	3	4	1	3	1	1	1
1661	1	1	1	9	2	17	5	1	17	11	22	3	2	1	4	2	1	1
1662	1	1	1	9	2	17	5	7	16	11	21	3	2	1	3	1	1	1
1663	1	1	1	9	2	17	5	6	11	11	12	3	4	1	3	1	1	1
1664	1	1	1	9	2	17	5	5	20	11	21	3	2	1	2	1	4	1
1665	1	1	2	9	2	17	5	2	7	11	8	3	3	1	1	2	1	1
1666	1	1	2	9	2	17	5	5	10	11	11	3	3	1	1	1	1	1
1667	1	1	1	9	2	17	5	6	16	11	18	3	4	1	1	1	1	1
1668	1	1	1	9	2	17	5	6	19	11	19	3	2	1	3	1	1	1
1669	1	1	1	9	2	17	5	6	20	11	22	3	1	1	2	1	1	1
1670	1	1	1	9	2	17	5	4	19	11	20	3	3	1	1	1	1	1
1671	1	1	1	9	2	17	5	6	18	11	19	3	4	1	2	1	1	1
1672	1	1	1	9	2	17	5	3	21	11	22	3	2	1	3	1	1	1
1673	1	1	2	9	3	17	5	6	20	11	21	3	2	1	3	1	1	1
1674	1	1	1	9	2	17	5	1	12	11	21	3	2	1	3	2	1	1
1675	1	1	1	9	2	17	5	6	11	11	11	3	1	1	2	2	1	1
1676	1	1	2	10	2	17	5	7	21	11	21	3	2	1	3	1	1	1
1677	1	1	1	9	2	17	5	4	17	11	18	3	4	1	3	1	1	1
1678	1	1	2	9	2	17	5	3	16	11	16	3	2	1	3	1	1	1
1679	1	1	1	9	2	17	5	5	19	11	20	3	2	1	3	1	1	1
1680	1	1	2	9	2	17	5	7	17	11	18	3	4	1	2	1	1	1
1681	1	1	1	9	2	17	5	2	9	11	9	3	4	1	1	1	1	1
1682	1	1	1	9	2	17	5	4	20	11	17	3	2	1	3	1	1	1
1683	1	1	2	9	2	17	5	5	15	11	16	3	3	4	1	1	1	1
1684	1	1	2	9	3	17	5	5	12	12	13	3	3	3	1	2	2	1
1685	1	1	2	9	3	17	5	5	13	12	14	3	4	3	2	1	1	1
1686	1	1	2	9	3	17	5	4	20	12	21	3	6	2	1	2	2	1
1687	1	1	1	9	2	17	5	5	19	12	19	3	4	2	5	2	1	1
1688	1	1	1	10	2	17	5	3	19	12	19	3	4	2	1	2	1	1
1689	1	1	1	9	2	17	5	1	9	12	10	3	4	2	5	1	1	1
1690	1	1	1	9	2	17	5	2	20	12	20	3	2	2	3	2	1	1
1691	1	1	1	9	2	17	5	1	11	12	12	3	3	2	3	2	1	1
1692	1	1	2	9	3	17	5	3	19	5	20	3	4	2	3	1	1	1
1693	1	1	2	9	3	17	5	7	5	5	6	3	4	2	4	1	1	1
1694	1	1	1	9	2	17	5	4	8	5	9	3	2	2	3	2	1	1
1695	1	1	2	9	2	17	5	5	21	5	21	3	4	2	3	1	1	1
1696	1	1	1	9	2	17	5	5	9	11	10	3	1	2	3	1	1	1
1697	1	1	2	9	2	17	5	4	16	11	16	3	3	2	3	1	1	1
1698	1	1	1	9	2	17	5	5	18	11	19	3	4	2	4	2	1	1
1699	1	1	1	9	2	17	5	2	17	11	23	3	4	2	4	1	1	1
1700	1	1	1	9	2	17	5	1	18	11	19	3	4	2	3	1	1	1
1701	1	1	1	9	2	17	5	5	21	11	22	3	4	2	2	1	1	1
1702	1	1	1	9	2	17	5	2	17	11	17	3	4	2	2	2	4	1
1703	1	1	1	9	2	17	5	2	10	11	17	3	4	2	2	1	1	1
1704	1	1	1	9	2	17	5	4	7	11	9	3	4	2	2	1	1	1
1705	1	1	1	9	2	17	5	2	15	11	16	3	3	2	3	1	1	1
1706	1	1	2	9	3	17	5	7	0	11	1	3	3	2	1	1	1	1
1707	1	1	2	9	3	17	5	4	16	11	16	3	1	2	2	1	1	1
1708	1	1	1	9	3	17	5	6	1	11	2	3	4	2	1	1	1	1
1709	1	1	2	9	3	17	5	7	0	11	0	3	8	2	1	1	1	1
1710	1	1	1	9	3	17	5	2	17	11	17	3	2	2	3	2	1	1
1711	1	1	2	9	3	17	5	6	18	11	18	3	2	2	3	1	1	1
1712	1	1	2	9	3	17	5	5	11	11	11	3	4	2	2	1	1	1
1713	1	1	2	9	99	17	5	6	8	11	9	3	4	2	3	1	1	1
1714	1	1	1	9	2	17	5	4	9	11	9	3	6	2	1	2	2	1
1715	1	1	2	9	2	17	5	6	20	11	21	3	4	2	5	1	1	1
1716	1	1	1	9	2	17	5	7	21	11	21	3	4	2	1	1	1	1
1717	1	1	1	9	2	17	5	1	0	11	1	3	4	2	1	1	1	1
1718	1	1	1	9	2	17	5	3	21	11	22	3	4	2	1	2	1	1
1719	1	1	1	9	2	17	5	7	21	11	22	3	2	2	4	2	1	1
1720	1	1	2	9	2	17	5	6	9	11	10	3	1	2	4	1	2	1
1721	1	1	1	9	2	17	5	1	15	11	18	3	2	2	3	1	1	1
1722	1	1	2	9	2	17	5	4	23	11	0	3	4	2	1	1	1	1
1723	1	1	1	9	2	17	5	4	18	11	23	3	1	2	3	2	4	1
1724	1	1	1	9	2	17	5	2	16	11	19	3	4	2	3	1	1	1
1725	1	1	2	9	2	17	5	2	19	11	19	3	2	2	3	2	2	1
1726	1	1	1	9	2	17	5	1	8	11	9	3	3	2	1	1	1	1
1727	1	1	1	9	2	17	5	5	17	11	23	3	4	2	2	2	1	1
1728	1	1	1	9	2	17	5	3	23	11	23	3	4	2	2	2	1	1
1729	1	1	1	9	2	17	5	7	12	11	18	3	4	2	3	1	1	1
1730	1	1	1	9	2	17	5	6	13	11	14	3	4	2	3	2	1	1
1731	1	1	1	9	2	17	5	4	15	11	22	3	4	2	3	1	1	1
1732	1	1	2	9	3	17	5	1	20	1	21	3	4	2	5	1	1	1
1733	1	1	2	9	3	17	5	4	23	1	23	3	3	2	3	1	1	1
1734	1	1	2	9	2	17	5	2	22	1	23	3	4	2	4	1	1	1
1735	1	1	2	9	2	17	5	1	20	1	20	3	1	2	2	1	1	1
1736	1	1	1	9	2	17	5	7	6	1	6	3	2	2	3	1	1	1
1737	1	1	2	9	99	17	5	4	9	99	9	3	4	1	1	1	1	1
1738	1	1	2	9	3	17	5	4	17	11	17	3	4	1	1	1	1	1
1739	1	1	1	9	2	17	5	6	20	11	21	3	4	1	3	1	4	1
1740	1	1	2	9	2	17	5	6	18	11	19	3	1	1	1	1	2	1
1741	1	1	1	9	2	17	5	2	11	11	12	3	1	1	4	2	4	1
1742	1	1	2	9	2	17	5	7	14	11	14	3	6	1	1	1	1	1
1743	1	1	1	9	2	17	5	2	9	11	10	3	2	1	3	2	1	1
1744	1	1	1	9	2	17	5	4	18	11	20	3	2	1	3	1	1	1
1745	1	1	1	9	2	17	5	7	22	11	23	3	4	1	3	1	1	1
1746	1	1	1	9	2	17	5	7	22	11	23	3	1	1	2	1	1	1
1747	1	1	2	9	2	17	5	4	16	11	17	3	1	1	2	1	1	1
1748	1	1	1	9	2	17	5	5	17	11	18	3	3	1	2	1	1	1
1749	1	1	1	9	2	17	5	6	16	11	16	3	2	1	3	1	1	1
1750	1	1	1	9	2	17	5	4	9	11	10	3	3	1	1	1	1	1
1751	1	1	1	9	2	17	5	3	10	11	11	3	2	1	2	2	1	1
1752	1	1	1	9	2	17	5	5	10	11	19	3	2	1	3	1	1	1
1753	1	1	1	9	2	17	5	4	17	11	18	3	4	1	3	1	1	1
1754	1	1	1	9	2	17	5	5	19	11	11	3	4	1	3	1	1	1
1755	1	1	1	9	2	17	5	2	17	11	18	3	2	1	3	2	2	1
1756	1	1	2	9	2	17	5	2	15	11	16	3	1	1	2	1	1	1
1757	1	1	1	9	2	17	5	5	16	11	19	3	4	1	2	1	1	1
1758	1	1	2	9	2	17	5	2	10	11	11	3	2	1	2	1	1	1
1759	1	1	1	9	2	17	5	1	19	11	21	3	1	1	3	2	1	1
1760	1	1	1	9	2	17	5	4	12	11	13	3	4	1	1	1	1	1
1761	1	1	2	9	2	17	5	1	9	11	10	3	1	1	2	2	1	1
1762	1	1	1	9	2	17	5	3	10	11	11	3	2	1	3	1	1	1
1763	1	1	2	9	2	17	5	4	14	11	15	3	1	1	3	2	2	1
1764	1	1	2	9	2	17	5	4	8	11	9	3	4	1	2	1	1	1
1765	1	1	2	9	2	17	5	4	18	11	19	3	1	1	3	1	1	1
1766	1	1	1	9	2	17	5	5	16	11	17	3	4	1	2	1	1	1
1767	1	1	2	9	2	17	5	4	16	11	16	3	1	1	2	1	1	1
1768	1	1	2	9	2	17	5	2	16	11	17	3	4	1	3	2	2	1
1769	1	1	1	9	2	17	5	3	17	11	19	3	1	1	2	2	2	1
1770	1	1	1	9	2	17	5	3	17	11	19	3	4	1	3	1	1	1
1771	1	1	1	9	2	17	5	4	11	11	11	3	4	1	3	1	1	1
1772	1	1	1	9	2	17	5	4	14	11	14	3	2	1	2	2	1	1
1773	1	1	1	9	2	17	5	1	16	5	21	3	3	5	3	1	1	1
1774	1	1	2	9	3	17	5	1	18	12	18	3	6	3	1	2	2	1
1775	1	1	2	9	3	17	5	4	11	12	11	3	1	3	3	2	2	1
1776	1	1	2	9	3	17	5	2	13	12	13	3	4	3	1	1	1	1
1777	1	1	1	9	2	17	5	6	23	11	1	3	3	2	1	1	1	3
1778	1	1	1	9	2	17	5	1	20	12	21	3	4	2	4	2	1	1
1779	1	1	1	9	99	17	5	3	22	5	23	3	2	2	4	2	1	1
1780	1	1	2	9	2	17	5	6	11	5	12	3	4	2	5	1	1	1
1781	1	1	2	9	2	17	5	3	23	5	23	3	4	2	1	1	1	1
1782	1	1	1	9	2	17	5	3	17	5	18	3	1	2	2	2	2	1
1783	1	1	2	9	3	17	5	1	16	11	16	3	4	2	3	1	1	1
1784	1	1	1	9	2	17	5	7	15	11	16	3	4	2	1	1	1	1
1785	1	1	1	9	2	17	5	6	16	11	19	3	4	2	3	1	1	1
1786	1	1	1	9	2	17	5	4	22	11	23	3	3	2	2	2	1	1
1787	1	1	1	9	2	17	5	1	11	11	19	3	2	2	3	2	1	1
1788	1	1	1	9	2	17	5	1	17	11	15	3	2	2	3	2	1	1
1789	1	1	1	9	2	17	5	3	17	11	18	3	2	2	3	2	1	1
1790	1	1	2	9	2	17	5	5	8	11	9	3	4	2	2	1	1	1
1791	1	1	1	9	2	17	5	5	12	11	14	3	1	2	2	2	1	1
1792	1	1	1	9	2	17	5	2	19	11	20	3	3	2	3	2	1	1
1793	1	1	1	9	99	17	5	1	10	11	14	3	4	2	1	1	1	1
1794	1	1	1	10	3	17	5	5	16	11	18	3	4	2	3	1	1	1
1795	1	1	2	9	3	17	5	3	16	11	18	3	1	2	2	1	1	1
1796	1	1	2	9	99	17	5	3	2	11	2	3	3	2	1	1	1	1
1797	1	1	2	9	99	17	5	4	16	11	23	3	4	2	3	1	1	1
1798	1	1	1	9	2	17	5	7	18	11	18	3	3	2	1	2	1	1
1799	1	1	1	9	2	17	5	5	19	11	20	3	6	2	1	1	2	1
1800	1	1	1	9	2	17	5	1	18	11	19	3	4	2	1	1	1	1
1801	1	1	1	9	2	17	5	2	16	11	18	3	4	2	1	1	1	1
1802	1	1	2	9	2	17	5	3	21	11	21	3	3	2	1	1	1	1
1803	1	1	1	9	2	17	5	4	20	11	21	3	4	2	3	1	1	1
1804	1	1	1	10	2	17	5	1	22	11	1	3	2	2	3	1	1	1
1805	1	1	1	10	2	17	5	6	18	11	19	3	1	2	2	2	2	1
1806	1	1	1	9	2	17	5	5	22	11	23	3	3	2	3	2	1	1
1807	1	1	1	9	2	17	5	6	22	11	23	3	4	2	3	1	1	1
1808	1	1	1	9	2	17	5	3	19	11	22	3	4	2	2	1	1	1
1809	1	1	2	9	2	17	5	3	11	11	9	3	1	2	2	2	1	1
1810	1	1	1	9	2	17	5	2	12	11	19	3	2	2	3	1	1	1
1811	1	1	1	9	2	17	5	7	20	11	21	3	4	2	2	1	1	1
1812	1	1	1	9	2	17	5	1	21	11	22	3	4	2	2	1	1	1
1813	1	1	2	9	2	17	5	6	11	11	13	3	2	2	3	1	1	1
1814	1	1	1	9	2	17	5	5	21	11	22	3	3	2	3	1	1	1
1815	1	1	1	9	2	17	5	5	11	11	12	3	4	2	2	1	1	1
1816	1	1	2	9	3	17	5	5	20	1	21	3	3	2	1	1	1	1
1817	1	1	2	9	3	17	5	7	10	1	11	3	4	2	3	1	1	1
1818	1	1	2	9	2	17	5	6	8	1	18	3	4	2	5	1	1	1
1819	1	1	1	9	2	17	5	1	15	1	15	3	4	2	1	2	1	1
1820	1	1	1	9	2	17	5	5	18	1	21	3	4	2	1	1	1	1
1821	1	1	1	9	2	17	5	4	5	1	6	3	3	2	1	2	1	1
1822	1	1	1	9	2	17	5	7	8	1	9	3	3	2	1	1	1	1
1823	1	1	2	9	99	17	5	6	21	12	22	3	3	1	1	2	1	1
1824	1	1	1	9	2	17	5	7	22	11	23	3	4	1	1	1	1	1
1825	1	1	2	9	2	17	5	6	15	11	15	3	3	1	1	1	1	1
1826	1	1	1	9	2	17	5	2	10	11	15	3	1	1	2	2	2	1
1827	1	1	2	9	2	17	5	1	10	11	13	3	2	1	3	1	1	1
1828	1	1	1	9	2	17	5	6	17	11	21	3	2	1	3	2	1	1
1829	1	1	1	9	2	17	5	2	10	11	14	3	2	1	3	1	1	1
1830	1	1	1	9	2	17	5	5	18	11	19	3	8	1	2	2	1	1
1831	1	1	1	9	2	17	5	2	17	11	18	3	2	1	3	2	1	1
1832	1	1	2	9	2	17	5	6	17	11	17	3	3	1	1	1	1	1
1833	1	1	1	9	2	17	5	3	16	11	19	3	2	1	3	1	1	1
1834	1	1	1	9	2	17	5	4	16	11	18	3	2	1	3	2	1	1
1835	1	1	1	9	2	17	5	6	15	11	16	3	2	1	3	1	1	1
1836	1	1	1	9	2	17	5	3	17	11	18	3	2	1	3	1	1	1
1837	1	1	1	9	2	17	5	2	18	11	22	3	2	1	3	1	1	1
1838	1	1	1	9	2	17	5	7	11	11	12	3	4	1	3	1	1	1
1839	1	1	1	9	2	17	5	7	19	11	20	3	2	1	2	2	1	1
1840	1	1	1	9	2	17	5	4	22	11	22	3	3	1	1	1	1	1
1841	1	1	2	9	2	17	5	2	17	11	17	3	4	1	2	1	1	1
1842	1	1	1	9	2	17	5	2	17	11	19	3	1	1	2	2	2	1
1843	1	1	1	9	2	17	5	4	11	11	12	3	4	1	1	1	1	1
1844	1	1	2	9	2	17	5	3	17	11	18	3	4	1	1	1	1	1
1845	1	1	1	9	2	17	5	6	8	11	9	3	4	1	1	1	1	1
1846	1	1	2	9	2	17	5	3	20	11	21	3	1	1	2	2	1	1
1847	1	1	2	9	2	17	5	7	14	11	15	3	4	1	3	1	1	1
1848	1	1	1	9	2	17	5	6	19	11	23	3	4	1	3	1	1	1
1849	1	1	1	9	2	17	5	3	16	11	21	3	2	1	3	1	1	1
1850	1	1	1	9	2	17	5	4	19	11	19	3	4	1	2	1	1	1
1851	1	1	2	9	2	17	5	5	10	11	11	3	1	1	3	2	2	1
1852	1	1	1	9	2	17	5	3	17	11	18	3	8	1	2	1	4	1
1853	1	1	1	9	2	17	5	6	9	11	10	3	2	1	3	2	1	1
1854	1	1	2	9	99	17	5	1	0	99	1	3	1	6	4	2	1	4
1855	1	1	1	9	99	17	5	5	18	99	19	3	1	6	2	2	1	1
1856	1	1	2	9	2	17	5	2	14	11	14	3	4	4	1	1	1	1
1857	1	1	2	9	3	17	5	5	13	1	13	3	4	4	2	1	1	1
1858	1	1	1	9	2	17	5	2	17	1	17	3	4	4	3	1	1	1
1859	1	1	2	9	3	17	5	4	15	12	16	3	1	3	3	2	2	1
1860	1	1	2	9	3	17	5	4	10	12	10	3	4	3	3	1	1	1
1861	1	1	2	9	3	17	5	4	3	5	4	3	1	2	3	2	2	1
1862	1	1	2	9	2	17	5	2	10	5	11	3	3	2	3	1	1	1
1863	1	1	2	9	2	17	5	2	17	11	18	3	1	2	2	2	2	1
1864	1	1	2	9	3	17	5	3	10	11	11	3	4	2	2	1	1	1
1865	1	1	1	9	2	17	5	6	16	11	18	3	4	2	3	1	1	1
1866	1	1	1	9	2	17	5	4	16	11	18	3	4	2	5	1	1	1
1867	1	1	1	9	2	17	5	2	18	11	19	3	8	2	2	1	1	1
1868	1	1	2	9	2	17	5	7	10	11	10	3	4	2	1	1	1	1
1869	1	1	2	9	2	17	5	5	15	11	16	3	4	2	3	1	1	1
1870	1	1	1	9	2	17	5	3	17	11	21	3	3	2	3	1	1	1
1871	1	1	1	9	2	17	5	6	17	11	20	3	2	2	3	1	1	1
1872	1	1	2	9	3	17	5	7	15	11	15	3	4	2	3	1	1	1
1873	1	1	2	9	3	17	5	6	16	11	18	3	6	2	1	2	2	1
1874	1	1	2	9	3	17	5	2	17	11	19	3	1	2	2	1	1	1
1875	1	1	2	9	3	17	5	6	20	11	22	3	4	2	2	1	1	1
1876	1	1	2	9	3	17	5	7	18	11	3	3	3	2	3	2	1	1
1877	1	1	2	9	3	17	5	3	17	11	18	3	1	2	3	2	2	1
1878	1	1	2	9	3	17	5	7	17	11	19	3	2	2	3	1	1	1
1879	1	1	2	9	99	17	5	7	23	11	23	3	1	2	2	2	4	1
1880	1	1	1	9	2	17	5	4	18	11	18	3	4	2	1	1	1	1
1881	1	1	1	9	2	17	5	5	17	11	11	3	4	2	5	1	1	1
1882	1	1	1	9	2	17	5	6	14	11	16	3	4	2	5	1	1	1
1883	1	1	1	9	2	17	5	4	14	11	15	3	4	2	1	1	1	1
1884	1	1	1	9	2	17	5	1	17	11	18	3	4	2	1	1	1	1
1885	1	1	1	9	2	17	5	1	15	11	20	3	4	2	4	1	1	1
1886	1	1	1	9	2	17	5	4	7	11	11	3	4	2	4	1	1	1
1887	1	1	1	9	2	17	5	5	3	11	4	3	4	2	3	1	1	1
1888	1	1	1	9	2	17	5	6	17	11	17	3	1	2	2	1	1	1
1889	1	1	1	9	2	17	5	1	17	11	17	3	4	2	2	1	1	1
1890	1	1	1	9	2	17	5	7	8	11	18	3	4	2	3	1	1	1
1891	1	1	1	9	2	17	5	7	8	11	17	3	4	2	3	1	1	1
1892	1	1	2	9	2	17	5	1	17	11	12	3	1	2	2	1	1	1
1893	1	1	1	9	2	17	5	1	10	11	18	3	1	2	2	1	4	1
1894	1	1	2	9	2	17	5	4	22	11	12	3	1	2	3	2	2	1
1895	1	1	1	9	2	17	5	3	1	11	2	3	3	2	3	2	1	1
1896	1	1	1	9	2	17	5	4	22	11	22	3	3	2	3	1	1	1
1897	1	1	2	9	3	17	5	6	17	1	17	3	4	2	3	1	1	1
1898	1	1	2	9	3	17	5	3	20	1	21	3	4	2	1	1	4	1
1899	1	1	2	9	3	17	5	2	10	1	12	3	8	2	1	1	2	1
1900	1	1	2	9	2	17	5	3	23	1	23	3	3	2	1	1	1	1
1901	1	1	1	10	2	17	5	5	19	1	22	3	6	2	1	2	2	1
1902	1	1	2	9	2	17	5	3	22	1	22	3	4	2	1	1	1	1
1903	1	1	2	9	3	17	5	2	10	11	14	3	2	1	3	1	1	1
1904	1	1	2	9	3	17	5	6	8	11	8	3	2	1	3	1	1	1
1905	1	1	1	9	2	17	5	5	18	11	18	3	3	1	1	1	1	1
1906	1	1	1	9	2	17	5	4	17	11	19	3	2	1	3	2	1	1
1907	1	1	1	9	2	17	5	3	17	11	18	3	4	1	2	1	1	1
1908	1	1	1	9	2	17	5	3	16	11	17	3	8	1	2	1	1	1
1909	1	1	1	9	2	17	5	5	8	11	9	3	3	1	1	1	1	1
1910	1	1	1	9	2	17	5	2	14	11	15	3	4	1	2	2	1	1
1911	1	1	1	9	2	17	5	3	17	11	10	3	4	1	3	1	1	1
1912	1	1	1	9	2	17	5	3	17	11	19	3	2	1	3	2	1	1
1913	1	1	1	9	2	17	5	3	18	11	18	3	4	1	3	1	1	1
1914	1	1	1	9	2	17	5	6	19	11	20	3	4	1	3	1	1	1
1915	1	1	1	9	2	17	5	1	10	11	20	3	4	1	3	1	1	1
1916	1	1	1	9	2	17	5	3	18	11	19	3	2	1	3	2	1	1
1917	1	1	1	9	2	17	5	2	18	11	20	3	4	1	3	1	1	1
1918	1	1	1	9	2	17	5	3	13	11	14	3	1	1	2	2	4	1
1919	1	1	1	9	2	17	5	4	17	11	18	3	4	1	2	1	1	1
1920	1	1	1	9	2	17	5	7	18	11	21	3	4	1	2	1	1	1
1921	1	1	1	9	2	17	5	3	7	11	9	3	4	1	2	1	1	1
1922	1	1	2	9	2	17	5	3	17	11	18	3	4	1	3	1	1	1
1923	1	1	2	9	2	17	5	7	16	11	17	3	1	1	1	2	2	1
1924	1	1	2	9	2	17	5	6	9	11	9	3	6	1	1	2	2	1
1925	1	1	1	9	2	17	5	5	17	11	19	3	4	1	1	1	1	1
1926	1	1	1	9	2	17	5	2	15	11	16	3	3	1	1	1	1	1
1927	1	1	2	9	2	17	5	6	10	11	10	3	2	1	3	1	1	1
1928	1	1	1	9	2	17	5	4	17	11	20	3	2	1	3	1	1	1
1929	1	1	1	9	2	17	5	3	10	11	10	3	2	1	3	1	1	1
1930	1	1	1	9	2	17	5	6	13	11	14	3	1	1	2	2	1	1
1931	1	1	1	9	2	17	5	5	17	11	19	3	3	1	3	1	1	1
1932	1	1	2	9	2	17	5	5	20	11	20	3	4	1	4	1	1	1
1933	1	1	2	9	2	17	5	5	10	11	10	3	1	1	2	2	2	1
1934	1	1	1	9	2	17	5	7	4	11	4	3	4	6	3	1	1	1
1935	1	1	2	9	2	17	5	4	2	5	2	3	4	5	3	1	1	1
1936	1	1	2	9	2	17	5	6	17	11	17	3	4	4	5	2	2	3
1937	1	1	1	9	2	17	5	4	14	11	15	3	4	4	3	1	1	1
1938	1	1	2	9	2	17	5	7	15	1	15	3	4	4	1	1	1	1
1939	1	1	2	2	99	17	5	7	10	12	11	3	1	3	5	2	2	1
1940	1	1	2	9	3	17	5	3	6	12	7	3	4	3	3	1	1	1
1941	1	1	2	10	3	17	5	5	7	11	7	3	4	3	3	1	1	1
1942	1	1	2	9	3	17	5	5	10	12	11	3	4	2	3	1	1	1
1943	1	1	2	9	3	17	5	5	15	12	15	3	1	2	2	2	4	1
1944	1	1	1	9	2	17	5	7	9	5	9	3	4	2	1	1	1	1
1945	1	1	2	9	2	17	5	7	22	5	23	3	3	2	3	2	1	1
1946	1	1	1	9	2	17	5	4	18	11	19	3	1	2	3	2	1	1
1947	1	1	2	9	3	17	5	1	22	11	23	3	3	2	1	1	1	1
1948	1	1	1	9	2	17	5	5	10	11	10	3	4	2	1	1	1	1
1949	1	1	1	9	2	17	5	5	17	11	18	3	4	2	1	1	1	1
1950	1	1	1	9	2	17	5	5	17	11	18	3	4	2	7	1	1	1
1951	1	1	2	9	2	17	5	7	9	11	10	3	1	2	4	2	2	1
1952	1	1	1	9	2	17	5	5	14	11	15	3	1	2	2	1	1	1
1953	1	1	1	9	2	17	5	7	16	11	16	3	1	2	2	1	1	1
1954	1	1	2	9	2	17	5	4	17	11	17	3	3	2	2	1	1	1
1955	1	1	2	9	99	17	5	4	20	11	21	3	4	2	2	2	1	1
1956	1	1	2	9	3	17	5	2	15	11	20	3	4	2	3	1	1	1
1957	1	1	2	9	3	17	5	5	20	11	20	3	3	2	1	1	1	1
1958	1	1	2	9	3	17	5	2	13	11	13	3	3	2	3	1	1	1
1959	1	1	1	9	2	17	5	6	16	11	16	3	4	2	2	1	1	1
1960	1	1	1	9	2	17	5	7	18	11	18	3	4	2	1	1	1	1
1961	1	1	2	9	2	17	5	2	17	11	18	3	4	2	1	1	1	1
1962	1	1	2	9	2	17	5	7	6	11	6	3	4	2	1	1	1	1
1963	1	1	1	9	2	17	5	4	17	11	18	3	3	2	1	1	1	1
1964	1	1	1	9	2	17	5	5	20	11	21	3	4	2	3	1	1	1
1965	1	1	2	9	2	17	5	7	17	11	17	3	3	2	2	1	2	1
1966	1	1	1	9	2	17	5	3	15	11	15	3	8	2	3	2	2	1
1967	1	1	1	9	2	17	5	4	7	1	8	3	3	2	1	1	1	1
1968	1	1	2	9	2	17	5	5	20	1	20	3	1	2	2	2	2	1
1969	1	1	2	9	2	17	5	7	1	1	1	3	4	2	2	1	1	1
1970	1	1	2	9	2	17	5	7	8	1	8	3	3	2	3	1	1	1
1971	1	1	1	9	2	17	5	6	1	1	2	3	2	2	3	1	1	1
1972	1	1	2	9	2	17	5	7	20	1	20	3	1	2	2	1	1	1
1973	1	1	1	9	2	17	5	6	23	1	23	3	1	2	2	1	1	1
1974	1	1	1	9	2	17	5	5	0	1	0	3	4	2	2	1	1	1
1975	1	1	1	9	2	17	5	2	16	99	20	3	1	1	2	1	1	1
1976	1	1	1	9	2	17	5	7	18	99	18	3	1	1	2	1	1	1
1977	1	1	1	9	2	17	5	1	16	5	17	3	4	1	5	1	1	1
1978	1	1	1	9	2	17	5	1	17	5	17	3	4	1	5	1	1	1
1979	1	1	2	10	2	17	5	3	14	11	15	3	4	1	1	2	2	1
1980	1	1	1	9	2	17	5	5	17	11	18	3	2	1	3	1	1	1
1981	1	1	1	9	2	17	5	2	10	11	23	3	2	1	3	1	1	1
1982	1	1	1	9	2	17	5	3	16	11	18	3	8	1	2	1	1	1
1983	1	1	1	9	2	17	5	5	17	11	17	3	2	1	4	1	1	1
1984	1	1	1	9	2	17	5	7	19	11	19	3	4	1	2	1	1	1
1985	1	1	1	9	2	17	5	6	20	11	21	3	1	1	2	1	1	1
1986	1	1	1	9	2	17	5	3	23	11	23	3	3	1	1	1	1	1
1987	1	1	2	9	2	17	5	7	14	11	12	3	4	1	2	1	1	1
1988	1	1	2	9	3	17	5	2	19	11	20	3	1	1	2	2	1	1
1989	1	1	2	9	2	17	5	4	9	11	9	3	4	1	3	1	1	1
1990	1	1	1	10	2	17	5	1	23	11	23	3	4	1	2	1	1	1
1991	1	1	1	9	2	17	5	5	9	11	19	3	4	1	2	1	1	1
1992	1	1	1	9	2	17	5	4	18	11	20	3	4	1	2	1	1	1
1993	1	1	1	9	2	17	5	3	17	11	19	3	1	1	3	2	1	1
1994	1	1	1	9	2	17	5	3	18	11	19	3	2	1	3	1	1	1
1995	1	1	2	9	2	17	5	6	18	11	19	3	2	1	3	1	1	1
1996	1	1	1	9	2	17	5	3	10	11	12	3	2	1	3	1	1	1
1997	1	1	1	9	2	17	5	6	16	11	19	3	1	1	3	1	1	1
1998	1	1	1	9	2	17	5	2	8	11	9	3	1	1	2	1	1	1
[truncated: 84,391 more rows]
